# Supplementary material for: A Genomic Survey of Mayetiola destructor Mobilome Provides New Insights into the Evolutionary History of Transposable Elements in the Cecidomyiid Midges
Source: PLoS One. 2021 Oct 11;16(10):e0257996. doi: 10.1371/journal.pone.0257996 (PMC8504770; doi:10.1371/journal.pone.0257996)
Supplement: S1 Appendix — (TXT) [file pone.0257996.s003.txt]

#Ty3/gypsy nucleotide sequence alignment

>Gypsy-33_DAn-I_Osiris 7813 bp
------------------------------------------------------------
------------------------------------------------------------
------------------------------------------------------------
------------------------------------------------------------
------------------------------------------------------------
------------------------------------------------------------
-----------------------------------------------------attataa
tcatttatagttattagga-----------------------------------------
-----atcataatttttggcgcccaactttaaggccacatttttggtgtgacccaagctc
ccgaaatcctca-------------------aacaatagtaaggggtgggaaacatagcc
acggttgcttgctatcaaacatgagtatcttgcctacagtaatggtaa------------
------aacgcataggaacacagagcatggaaat---------attctgttctctgtcca
cgttagac-----------------taaaggcagatttaaaaaaattccatat-aaatat
ccgcctgcttaagattaggcaggaatacaggaaggggattatgctaatgaggcaattagt
gcaattcccttacttcgtctgtccgcggtttgcataactgtcttatggtcgcagacttgc
gataagcagccttgcacaaaattttttttcgtttttttcatattccctattcctcaagcc
taatcgcgcaaatttgggttcttattgctataatcgagctatgcttgctggcattatttt
tatgatattgtgaaattttatatcggtaaattttatttgtttgtttttttttgcttttta
atgaatgtttgatgttatctaaaattatataaattttgttttacattttgtatgagactt
ataatctgcatttatttaatacttttactttaattatattttaatattttaattatttaa
aatctgctattcattgctctgtacaagtaaaagagttgtagccagacaaggggagcgcaa
cagcaagtgcagggtaggagagaaagggttcattgaccccaaatagataagaattgcagg
caaggt-acaattctaggtgtgaaagagagaaacaagaattacataatttggaggtcgtt
gacttctgggatgtgataatcattcacagctgttttatttactgagccaattcattttaa
tatttatatttattagtttaggaacttaattattattatttatttatttatttatatatt
tatttatttatttgattgtttatttgtcgattcatctaatttggtttattgag-------
------------------------------------------------------------
------------------------------------------------------------
--------------------tggttagaattatatggtgg----ttcgtttaattaggtt
tgcgtagaagccttaacccaccaaactttggagggaaatttttcggtgctctgcagcaac
gcgagcttattgttcgatgggaaagctcgagagttctactggaggttccacagaacggca
gaccatctgagatg---------------ggatgaactgacaaaagctctacgaaaacaa
tttcgagatacccggacagatgtagatctgcgagaagcaatccggggtcgaaaacaaaag
gaaagggagaattttgattccttctacgacggggtagtccagctgacggattgtttagag
ac------ccctatgactgaaaaggagctcatagaaatcctcagaaggaatttgcgtccc
gaaataagacacgaacttctcaatttaagcatcgactccgtacagcgtcttagggatgtg
tgtaggcgcagggaaagctt----------------------------------------
--cttagaagacgttaagcggagttatggataccagagaccagctccgtttcgcaagcaa
gtagcagaattagtcgaggatatggaacccgatgatgctactgagttttcggctgcagaa
atactagcattagtttgttggaactgcaggaaggaagggcaccgctaccatgactgcgag
gcaaagagaaagattttctgctatgggtgtggcaccccaaatacatataaaccatcatgc
agtaaatgtcaaaaaaacgggaaggtgaacacacgaccaaaccagcagtcgtgtgttcca
cgtcgaaatt------------------------tcgaaaatcaggagaagcattaaatt
gtttggccaatttgtccgagtccgtgatgtcaccaatggccaaactggcccagtccgatg
cctccattgtgtccgatccggtcgaatcaaataagcgtttaaaagatttctggaagacag
tcaaaa---------------------ccataaatgccattaggcacaaatgttcggata
gacggccgtatgcagaggttcgcgtgttagaccaaacggttttaggactactggacacag
gagcg-------------------------------------------------------
------------------------------------------------------------
------------------------------------------------------------
------------------------------------------------------------
----------tcagtcagtgtcttaggtgggaagttggctgagcacgttataagaa----
--aacgtataccctttaagcgtagtttcgggccgatcactacagcagatggtcacaagca
ggatgttatagggcggctacgcagtccagtaatgtacg-------------------aaa
acaaaacaaaagaattagagttctttataattcctgcgcttagccaagacctgtacctgg
gcatagatttctggtccgcatttgaccttctgcca-------------------------
------------------------------------------------------------
------------------------------------------------------------
------------------------------------------------------------
------------------------------------------------------------
------------------------------------------------------------
------------------------------------------------------------
------agatt---------cgcatatcctagacgagactcagaagttggccctaggaaa
agtagtaagagaatttccctcgtttgccatttctggattggggaagacgagcctaatagc
gcatagtatcgacgtaggagacgcaaaaccaataaagcagaggcatttcccagtctctcc
agctgtggaaaagcttttgtatgcagaggtcgagcgtatgctcaaactaggagtaataga
ggag---tcagacagtgcttggtcatctccagtggtcttagtgcaa--------------
----aaacccggcaaggttaggttgtgcctagacagtagaaaagtcaacgaagtaacgaa
aaatgatgcttatccattgccgcaaattgacggtatcttaagcagacttccgaaggcgaa
ttttataaccagctta-gacctaaaagatgcctattggcaaatacccctagatccagcat
cgcgggataaaaccgcatttactatccctggc--------------------------aa
gccactttaccagtataaagtgatgccatttggactgtcaaatgcaccgcaaaccatgac
caggctc-----------atggacaaagtagtgcctccagaac---taaggaacgaggtg
ttcgtctatctggatgatttactgattgtctccggctcttttgatagtcatttgaaggtc
ctgagtgcgatagcaggtcggatgaaaatggcgggattaactctaaacgtggagaaaagt
aggttttgcatgcgcagtgtgaagtatttggggcacattataggtgaaggggtggtgcga
accgatccggaaaaggtgtcggcaatggtggattttcccttgccgaagacgttaaaggct
ttacgacggttcttagggatggctaattggtatcggaaatttattagtaatttcgcttca
gtagccgcg------------------------cccttgacagatctgtt---aaaacca
aagcaaaggttcgcgatgaccccagacggacagctagcgtttgagaaactaaaaaaattg
ttaagctcggctccggttttgtgtagccccgatttcagcaaggctttctcaatccactgc
gatgccagtagtactggcgtgggaggagttttagttca---gaagtcggatgaaggggat
gaatgtccgatagccttcgtttcgaagaaacttaacaaagcgcagagaaattatacggta
actgagcaggagtgtttggcggctattatttgtataaaccgattccgcccgtatattgaa
ggtcatcaattccaggtgatcaccgatcatgcctcgctgaaatggctaatgggtcaaaag
---------------gatttacactcccgattaggacgatgggccatttcgctgcagcgt
tttaaatttcatttcgaccac---cgtaagggcaaccttaatgtcgttccggatgcgttg
tcacgagtgcatgaag--------------------------------------------
---------aagaagttgctgctttagatgcaaagcagggtcttctgatagatgtagagt
caccgcattttcgagatcctgagtatttaaaattgatggagggcatcgcagctaatgcag
agaatttgccagacctaaaaatttcggatgggttgctctttaaaagaaccgagcatataa
caggcgagccaattcatgacagtttctgttggaagctttgggtgccttcacaacttgtac
cggagattttgaaaaaggcccatgatgacccgttggcg----------------------
-----------------------------------------------------tcgcatg
gaggtatccataaaactctggagcgggttcggcgctattacttttggccggggctggtaa
aagatatcaaggaatacgtgcaggcctgtgagctgtgcaaaacgaccaaagcaccaaacc
a---------------------taccttgcgacccccaatgggagttgcgcccgaatcac
aacgagcattccaaaagctttatatggacttcttagggccctatcctcgatcccgaagcg
gtaacgtagggatcttcattgttc-----------------tcgaccattatagcaagtt
cgtctttctaaaagcggtaaagaagctaacggctgacaccgtcgttaagtacctaca---
------------------------------------------------------------
------------------------------------------------------------
------------------------------------------------------------
------------------------------------------------------------
------------------------------------------------------------
------------------------------------------------------------
---------------------------gcaggaattattccatacctttggagttcctga
aaatgtaatatcggataacggttcacaatttcgagcagagctgttccagaaattgttgcg
tgataacaaaatttcgcacaccctcac---------------------------------
------------------------------------------------------------
------------agccgtgcactcccctcaagcgaacg---cttcagaacgagtcaaccg
ctcagttattgccgctattagatcttacatacgggaggatcagaaggactgggatgagca
tctcagtagcatttgttgtgctctcaggtccgcggtacactcaagtctaggtaccacccc
gtattatatggtctttg-------------------------------------------
------------------------------------------------------------
------------------------------------------------------------
------------------------------------------------------------
----------------------gccaacattttatgacctcgggggcgacatacaaatta
cttaggg-----------------------------------------------------
------------------------------------------------------------
-------------------ctctgtccttattggacgacaagtcgataagcttttcgagg
caggactccttggagattgtgcggcagcaggccttgaaagtaatgaggagacaacaggaa
aagaatgagcgaaattataatcttcgctcgagatcggtggcctacagcgaaggacaagaa
gtgttccgaagaaattttaaacagagcaatttccaaacgggctataatgcta--------
-------------------------------agttgggaccagcttttgtgaaggcccga
gtgaggagaaagatagggaatgcctattatgagttggaggatctacagggccggctgatt
gggaaatatcatgcaaaggacattcgacagtaggatgtgcaagtgctgtggtgatcatcc
ttgg------gaaattgaaaccccaagtctgatcttgaggggggaatatttat-------
------------------------------------------------------------
------------------------------------------------------------
-------------
>RLX-incop_TEdenovo_scaf-B-G7-Map3 7813 bp
------------------------------------------------------------
------------------------------------------------------------
------------------------------------------------------------
------------------------------------------------------------
------------------------------------------------------------
------------------------------------------------------------
------------------------------------------------------------
------------------------------------------------------------
------------------------------------------------------------
------------------------------------------------------------
--------ctgctat---------------------------------------------
------------------------------------------------------------
------------------------------------------------------------
------------------------------------------------------------
----tccactttttgcaaccgtccgtgg--------------------------------
--------------------attttttt--------------------------------
------------------------------------------------------------
------------------------------------------------------------
------------------------------------------------------------
------------------------------------------------------------
------------------------------------------------------------
------------------------------------------------------------
-----------------------------ggaacaagaatcaatgggct-----------
------------------------------------------------------------
------------------------------------------------------------
------------------------------------------------------------
------------------------------------------------------------
------------------------------------------------------------
----------------------------attgtatggtga----tttacttggct-----
------------------------------------------------------------
------------------------------------------------------------
------------------------------------------------------------
------------------------------------------------------------
------------ttttaatttttgtac-----------------------ttgtttggtg
at------ctct------------------------------------------------
------------------------------------------------------------
----------------gcct----------------------------------------
--cttg------------------------------------------------------
-----agaattag-----------------------------------------------
--gcaggcgatagttt--------------------------------------------
------------------------------------------------------------
------------------------------------------------------------
------------------------------------------------------------
------------------------------------------------------------
------------------------------------------------------------
----------------------------------------------------tttatata
aacgggtgtat-------------------------------------------------
------------------------------------------------------------
------------------------------------------------------------
------------------------------------------------------------
------------------------------------------------------------
------------------------------------------------------------
--------tgtcatttaatcgtaatttt--------------------------------
------------------------------------------------------------
------------------------------------------------------------
------------------------------------------------------------
------------------------------------------------------------
------------------------------------------------------------
------------------------------------------------------------
------------------------------------------------------------
------------------------------------------------------------
------------------------------------------------------------
------------------------------------------------------------
-------------------ttttgtgtcattttgtcgtcgggcaatgcg-----------
------------------------------------------------------------
------------------------------------------------------------
------------------------------------------------------------
------------------------------------------------------------
------------------------------------------------------------
------------------------------------------------------------
------------------------------------------------------------
------------------------------------------------------------
------------------------------------------------------------
------------------------------------------------------------
------------------------------------------------------------
------------------------------------------------------------
------------------------------------------------------------
------------------------------------------------------------
------------------------------------------------------------
---------------------------------------------------aaaatatcg
ttaaattc----------------------------------------------------
---------------------------------gttca---aaagt--------------
------------------------------------------------------------
----ggtaagagcctttcgtggctat----------------------------------
------------------------------------------------------------
------------------------------------------------------------
------------------------------------------------------------
------------------------------------------------------------
------------------------------------------------------------
------------------------------------------------------------
------------------------------------------------------------
-----------gtttaggtgaattttttatgaaaaatttgg-------------------
------------------------------------------------------------
------------------------------------------------------------
------------------------------------------------------------
------------------------------------------------------------
------------------------------------------------------------
------------------------------------------------------------
------------------------------------------------------------
------------------------------------------------------------
------------------------------------------------------------
------------------------------------------------------------
------------------------------------------------------------
------------------------------------------------------------
------------------------------------------------------------
------------------------------------------------------------
------------------------------------------------------------
------------------------------------------------------------
------------------------------------------------------------
------------------------------------------------------------
------------------------------------------------------------
------------------------------------------------------------
------------------------------------------------------------
------------------------------------------------------------
------------------------------------------------------------
------------------------------------------------------------
------------------------------------------------------------
------------------------------------------------------------
------------------------------------------------------------
------------------------------------------------------------
------------------------------------------------------------
------------------------------------------------------------
----------------ataattttgagttgcggtcggggg--------------------
------------------------------------------------------------
------------------------------------------------------------
------------------------------------------------------------
------------------------------------------------------------
------------------------------------------------------------
------------------------------------------------------------
------------------------------------------------------------
-------------
>Gypsy-21_DAn-I_osiris 7813 bp
------------------------------------------------------------
------------------------------------------------------------
------------------------------------------------------------
------------------------------------------------------------
------------------------------------------------------------
------------------------------------------------------------
-------------------------------------------------------gataa
ttatttattattaattaagaaaaagtggcgcccaacgtggggccttagtgaataaattca
agttcattaagactcgcgaaggacataatttcagaaactctttcatttcttcgttacttc
aaaatttcacct-------------------ttctaaattttcgcctggaaaagaatatc
agtattcaacaccataaagcggaaatttcctacctcaagcagaagtgactggag------
--ttttcagtcgcaggaaaacagattaaaaaaatcaaaacttcggttgattttctgtccg
cgatcggcaaaaaccaatcactgacgatgaacaaattgcgagaagtgtcgtatcccatct
tcgtcttctgaagtttacg-----------------------------------------
----ttcagtttatataaattttattgagttata--------------------------
--------------------atttttctttattatattgaga------------------
------------------------------------------------------------
---------------------------------------------tatttttcgtgtgtc
acattttttgagaattatttgagtatgatggggttagatcgatcgccgaataggagagtc
ggaagtgcctcaaattctttgtgttctatatgtcaagttgacattagttcagcaaacgca
tat------------------------------------------acaacaacatgccag
cacgaattccacagagaatgtattgaagctcattg-------------------------
------------------------gaagaacagtgagaagtgtccagtttgcgaatcg--
------------------------------------gcatgtagagccacagcctctaaa
accgccgaaaaagtagctcgagaaactcgaagtagatctaaagctactcagccggttaat
aatcc-------------------------------------------------------
------------------------------------------------------------
------------------------------------------------------------
----------------------------attagatgagggaccttctacttcaatacgaa
ggggtcgaagccctcacgaggcaaatgctggacggaaactttaccgttttgtgtaggaac
tgcagtgttctattcgaagggaaagccaacgagttttattggcggtaccataaggcgtac
ggtgaaatctcttg---------------ggaggatttttgtgcagccttacgacttcaa
ttcagacacagtagagatgataatgacatagaggaattaattcgaatgactaaacagaaa
ccaaacgaatccttcgatagcttctacgacaacatatcaggactaattgatcagttagaa
ca------gccctgggtgtcgagtaaacttgtccgagtacttaaaagtaatcttcgtcct
gaaattcgccatgaaatcctgaatctggaaataaaaacggtgtccgaattaagggagatt
tgtaggcgtcgcgaagcatt----------------------------------------
--tctcgctgatgtcaagagatgtagtggatacactaaggttgttccttttaggcgtgaa
gtagctgaatttggagatgaaatggtagatctccaagaatcagaacctgagggtgaggca
ggcttttccttaaaatgctggaactgccaaagcgaaggacataggtatcaagattgtctc
tcagaaagacgtgttttttgttacggatgcggtgcggctaacacgtacaagccaagttgc
agtaaatgttcaaaaaacttcaagcaaggcata---------------------------
---tcgaagt------------------------cgcaatacaaacagaagacttcatat
gccagtcgaaatcagtccacaatgaccgaccaatagaggacactcttcaaagggtatctc
tctcttccccagacgaacaaatagtcccagatagaaggttaaaggctttttggaaaaatg
tgaaaagatgcaaagacagtttgaaacacattaattccatacccgcaggaactagagatc
ctcgaccgtttctaccggttcgattgctcgatcgagttgtatacggtttgttagattcgg
gagct-------------------------------------------------------
------------------------------------------------------------
------------------------------------------------------------
------------------------------------------------------------
----------tcgattagttgcatagggggagaattagctaaggaagtgataaagaataa
ggaataccgagccataaaaggcagcgct---------gcgacagcagacgggaaatccca
aaatatagtaggagttctaaacattgacgtagaatacg-------------------gca
atgataagaagcctttaaaactgtatgtcgtaccttcactcaaacaagatttatatcttg
gcatagacttttggaagttatacgatcttcttcca-------------------------
------------------------------------------------------------
------------------------------------------------------------
------------------------------------------------------------
------------------------------------------------------------
------------------------------------------------------------
------------------------------------------------------------
gacggtggatc---------aacacgatttgtcggaagacgaaaaagctaaattggcaaa
taccataaattgttttccttcttttactcaggaaggattaggcaggacaaatttgataac
ccacactattgatgtaggaatggcgaagcccatcaaacagcggcatttccctgtatctcc
tgcagtcgaaaaggcaatgtatactgaaatcgacagaatgttgcaattgggtgtgataga
ggaa---tcggagagtgcatggtcctccccgatagtaatggttact--------------
----aaaccagggaaagttagaatatgtttagattgccggaaagtcaatagcttcacgga
aaaggacgcgtatcctcttccccaaataaatgggattttgagccgattaccgaaagcaga
gtttataactagctta-gacttaaaggatgcttattggcaagtgcctttagatgttcagt
cgcgcgataagactgcgttcacggtaccaggt--------------------------ag
accgttataccaatttaaggtaatgccgtttggcttatgcaatgctacgagcaccatgtc
tcgttta-----------atggacaaggtagtgccagctcaca---tgaggaacgaagtt
tttatatatttagatgatcttctaatagtatctgcaagttttgaagatcatctcgaagtt
ctcagggagttagcattgcacattaggcgtgcaggtttgacaatcaacattggcaaaagt
cacttctgcatgcggcgagtgcgttatctaggtcatataataggtgacggcggaatccgt
acagacccagaaaaggtgtctgcgattaccaactttcctttaccaaaaagcctaaagaac
ttgagaagctttatggggatgtgtggatggtatcggaaattcgtgccaaattttgcgtct
ctgtctgct------------------------cctttgacagacttgat---gacgaca
aaacgaaagttcatcttgaccgaagaggctataagagcgtttgagaggctaaagcagtgt
cttagtgaagcacctgttttatgtagtccagacttcgcgaagccgttcgctatacactgt
gatgccagcaaaacaggcgtaggagcagtattagtgca---ggtttcagacgaaggcgac
gagagaccgattgcttttgtttcaaagaaattgaataaagctcagaaaaactacacagtc
actgaacaagaatgtttagctgctatcgtcgctttaaagaattttagagcgtatgtggag
ggtttgaaattcaagataattacagatcatgcttctttaaagtggttgatgtcgaaccac
---------------gatttaagttcccgattagctcggtggtcgttagcgttacaaaga
tacgttttcgagatcgagcat---cgcaagggttcactaaacgttgttcccgacgttttg
tctcgcgtgaacgaag--------------------------------------------
---------aggcagttgctgccatagatttgacggaaggacttattattgatctaaatt
ccgaatcatttaaatcagaggagtatattaatctgataaagagagtggaagaaaataaac
taaatttccctgatcttaaagtggaagacggttatttgtatcgtaaagcggaacacttaa
ccggggaacaggtacatgacgaatacgcatggaagctttggttaccaaaggaattagtgc
ccaaagttctttctctagctcatgatagctctttggcc----------------------
-----------------------------------------------------tcgcatg
gaggcgtacacaaaactatcgagaggattaggcgatactatttctggcctggtctcgttt
cagacgtaagagcctatataagtgcttgtgaggtttgcaaatgcacgaaagcaccgaatt
g---------------------tgttctcagacctcctttgggaagagcaccggagactc
agcggttctttcaaaggcttttcgttgattttctcgggccttatcctagatcgcgaagtg
gaaacgtgggcatttttatcgtcc-----------------tcgatcacttctcaaagtt
tgttttccttaaacctgttaggaagattgattctagcgtcattgtgaagtatctaga---
------------------------------------------------------------
------------------------------------------------------------
------------------------------------------------------------
------------------------------------------------------------
------------------------------------------------------------
------------------------------------------------------------
---------------------------cagtgaactgtttatgacttttggagtccctga
aacgatagtgtcagataatgggtcccaatttaggtcgaaagcgtttcgaggattaatgca
ggaatatagcattaatcatactctgcc---------------------------------
------------------------------------------------------------
------------tgctgtttattcacctcaggctaacg---cctcggagcgtgtaaatag
atcggtcatatccgccattagagcgtatatacgcccggatcagaaggattgggatgaagt
tctgaacaggatatcctgtgcgctgaggtcttctctacactccagccttggaacaagtcc
gtactacatggcttttg-------------------------------------------
------------------------------------------------------------
------------------------------------------------------------
------------------------------------------------------------
----------------------gacagcatatggttacctctggttcgacctattctctg
ctccgac-----------------------------------------------------
------------------------------------------------------------
-------------------gtttaaatcttttgaacgatcgttcgctacgatttgacagg
caggattctttcgaaatagttcgcaaacaagcttgcgagcaaatgtatagaaagcacgag
gaaaacaagaggcgctatgatctccccactcgtaatgttacgtatactgaaggtcaagag
gtatatcgacgtaactttaagcaaagctgctttcaagctggctataacgcca--------
-------------------------------aattcgggccaatgtttgtaaaatctcgg
attcgaagaaagatcggtaacctctattatgaactggaagaccttcaaggaaaagttgta
ggtacttaccacgctaaagacattcgacaatagcttcagtcggaatcagtctagtgtatt
ctct------cgatc---ataccctagtctgattttagcgggggggttt-----------
------------------------------------------------------------
------------------------------------------------------------
-------------
>Gypsy-20_DAn-I_Isis-like 7813 bp
------------------------------------------------------------
------------------------------------------------------------
------------------------------------------------------------
------------------------------------------------------------
------------------------------------------------------------
------------------------------------------------------------
------------------------------------------------------------
----gccaccccgatcaagcgaaagttttcctgatcctcaatacaacccgtgtccgtccg
tttccaacaggtcttaattcaaatatttgcccgatcattaacgaacagtaaagtgcactt
aaataattatta-------------------gagtagagtggtgtatgtaaagaacccac
accgttccctgcaacgcaagaagtgcacgcccccgaaacctcctacgcaccgtgaagacg
atccgtcgatcccagggtgaataccgacagtaagccccttcggtcccagtttttctttaa
cgatgtggtaaagcaaaagg-----gaacagcagctaactggatactacatataaaaatt
tggcattttgtat------ctagttacgagtaggtgaaagtgagttgtgagactcactgt
gttgctctattgtttcaga-----------------------------------------
--------------------gtttttttttaagtaattagtt------------------
-----------------------------------------------------------t
cagtttagcgttcaggaacaagctaatagtctgtcaggaggtatctgaatgtctgcgcat
aggaattgcggccgcgattcgagtatttacggatcgggacgaccacgcgacaacagtggc
tgaagcgacttttttagcttg---------------------------------------
---------------------------------------------gaaatgagatttagc
tgaagattttattgtggaatagatgaggtgatttaggattctgtatctaggaatagcgcc
ttatttcgagacaatcggaatggtcgaccagatcaagccgacacttcataccggataatt
tcttgcagtctagcggtggaagcatggaatatttgttcgtggagttacatccttcggaga
tacttcgattgagtggtaccggatcaaagaagccataattaagccgctaaatcaacatta
actttgatgattttattaaaagaggtaggattcagggaatcaacagtaggagttatactg
taaacatcagcccaaagcacagaccctaagaaaaagaacactttttgtagtttttacaag
caaaatgtcagttagacacagtaattcgaatctggcagcagccaccaacgaggacatgac
ggcgtgtaccatatgtacgatgcctatagtagcaaggaag----cttaaagcaactacgc
ggagtagaagccttagctaagcagaatctcagcggtgatagacagcttttgtgtgatcac
ttacacctattctttatagggaaagcaggtgaatggtactggaatttccatcgttcattc
caacgtttcgattg---------------gagagaattttgtagggaattcaggaataag
ttcagggacaatgagtcggatatggatatctgggagttaatcaataacagacggcaagca
gaaaaagaacccttcgaggaataccaattccaagtagagaaactcgtagcccgattgaat
ac------cccgattacagaagattcattggtgaagcttctcatcagacactcaaagcca
tcaatccgatatgaattaatgcacttgcacgtgcccaccttaacacatttaagggcggaa
attcgcacccacgagcagtt----------------------------------------
--ttgcaggcagat---gcgatttcaaacagggaaaagcagctatcatcagcgccctgta
gtctcgcaactagaaccagactttgaacatgtcgattgcagcgaagttgcagcagtgcaa
cgaaagcaattgaagtgttggaactgcgacaagctcggacatcgcttcgacgactgtctc
gacgttcgcagtatcttttgctatggatgcggggccaaagatacttacaagccccgatgt
caaaagtgtaacccatcggaaaaccagagaggggatgcgacgaaccacgtcaaagcgtcg
catccaagacaataaaatccgataatagtactcagacagaatttacgttaagtccgcttc
cacgggagtacgaacttaacaaaaccttaccggatagatcaatactgttcaagccctatc
atattcgcgaggcaaattataaggcagcaagaacgagaatacaaagattttggagggaag
ttcagacttgtcgacagaagttagtttcagcgatatttttgaa---------ctcagata
acaggctatacacagagattgtaatagagaagaatcgatacgtagcgttattggactcag
gcgcg-------------------------------------------------------
------------------------------------------------------------
------------------------------------------------------------
------------------------------------------------------------
----------tccattagttgcataggcggtagagcagacaaggaattagcaactcaatc
gaaaatgctgaagtgttcgggaaggatt---------agaacagctaacgatgcacagtg
caacgtcacgggaagaatcaaaacggagatagcgtacc-------------------ggg
atctcaagaaaacaatcgaatttttcataataccagatcttaatcaagacgtctatttag
gcatagatttttggcgagagtttggattacttgat-------------------------
------------------------------------------------------------
------------------------------------------------------------
------------------------------------------------------------
------------------------------------------------------------
------------------------------------------------------------
------------------------------------------------------------
gaagacagcgtgtagctaaactcatgcactgtcaaccagtcagaaacagaggctagattt
agtcatggcgaagttaccttcctatgaaagaaatggtttagggagaacacatgtcctgga
gcatagcattgatgttggagatgcaaagcccgtgaagcagcgacactggccgatctcacc
agcaaaggaggatttaatgttcaaagaagtagagaacatgttggcattgggaattataga
ggaa---tccaagagtccatggagcagcaattgcgttcttgttaga--------------
----aagggacccaaggttcgtctatgcttagattccagagaagtgaataagctcacgat
caaggatgcttatccactacctcatgtggacggtattcttagtcgcttgccaccagcccg
atacattactggatta-gatatgaaacacgcgttttggcagataccgttagaagagaaat
cacggcaatacacagccttcacgattcctaac--------------------------ag
gccattgtaccagtacaaggtaatgcctttcggtctctgcaacgcggctcaaactctgtg
cagattg-----------atggatattgtgataccaccaacgt---tgcgcacaagagtc
ttcgtatatttggacgatttgctagttttgtccgaagatttcgagtcacacatgacattg
ctcgaagaaatcgcaagccacctgcgtaaggcaaacctaacaataaatatagctaaatcg
aagttttgcatgacagaggttaaatatctaggatatatcattgggcacggccaattaaaa
gttgacccagagaaagttagtgcagtggaaaactttccagttcccaactccacaaaacag
ctgagacgatttctcggagtatccggatggtacaggcgatttgtggacaactatgccact
atcgcaacc------------------------ccactgacagatcttct---taagaag
aacaaaacacttgaatggagtaataaggccgacgaagcgttcaagacgctcaagcagaag
ttgacgtcgtcacccattctgcggacacctgattttcagaaacagttcattttattatgt
gacgccagcctgtatggactaggatgtgtgttagcgca---aaagaacgaagatgacatc
gaattgcctatagcgtatatgtcagaaaaattgtcgaaagcgcaacgcaactattccgtg
acagagctagagtgtttagcagttataaaaggaatagagaagtttagagcctatattgag
gggcaagattttctagtcattactgaccacgcagcgcttcagtggctgttaaagcagaaa
---------------gacttgagaggtcgcttggaaaggtgggccatgaaattacgtgga
ctcaaactaaagatagagcac---cggaagggctcacaaaacgttgtagcggatgcactg
tcgcgtcgcgaagaag--------------------------------------------
---------gttcactagacgaaata---ttagatagcggacctattatcgacttagagt
ctaacgaattcaattcagcacagtacagagagctacgagaacatatcaaagctaatcaag
acaggttaccagattttaaaattgtcgatcagtttgtttataagaaaacagaagcatcaa
gtggagatatagcgcaagaacaacaggcatggaaattgtacgttcccgtcagtttagttg
acaaggttatatcgcgcggtcacaatcctcccgattct----------------------
-----------------------------------------------------gctcata
ttggcatgacaaagatggttgagaagctcaagcgatatctatattggccaggaatggtta
ctcagattcgtagttacgtctcggagtgtccaatttgtaaaacaagtaagagtgcgaaca
c---------------------tatactgaggccaccattggggaaacccatagtatcag
aaaggccgttccagaaactttacatggatctgctaggtccttacccgagatccaagaagg
gaaacataggattattgatcatat-----------------tggatcataatacgaagtt
ccatttcttgcagcctttgcgaaagttcacctctgaaaggatttgcgattatctaga---
------------------------------------------------------------
------------------------------------------------------------
------------------------------------------------------------
------------------------------------------------------------
------------------------------------------------------------
------------------------------------------------------------
---------------------------gtcacaagtgttttatacatttggtgttccgga
gtcaatcctaacggataacggatcccaattcaagtcaggacattttaaagcatttttgac
gcggtttggtgtcagacatatatgtac---------------------------------
------------------------------------------------------------
------------cgcgatctactcaccacaagcgaacg---ccagtgaacgtgtaaatcg
atctgtgttagcagcaattagggcatatatagacgctgatcatacaaactgggattcaag
cattgatcagattagtgcgtctttaagagcaagtgtacatcggagtacgggcttttcgcc
gtatttcctttgttttg-------------------------------------------
------------------------------------------------------------
------------------------------------------------------------
------------------------------------------------------------
----------------------gtcagaacatgattgtaaacggacgagactatgagttg
cttagaa-----------------------------------------------------
------------------------------------------------------------
-------------------ggctaaaagctttgacagacga-----------taaaaaca
ccggatttattagcgttagctaggaagacggctaaggaaaggatcagtcagtgtcatgaa
gcaaacgctaaagtttataacttgcgtagtcgtgcggtcaagctgaaagaaggagacacc
gtttatgcccgtagtttcgcgcaaagcaatgcggcaaagaagttcagcagta--------
-------------------------------agcttgcaccagtatttgtcaaagcaaag
attaagaagaagataagtccgatttactatgaattagttagcgacacggagaaacaacta
ggagtgtaccatttgaaggacatcaaaacataacgaatagaaagtgaaatgtatcagccg
accc------ttttcagttaatgcatcctcgatcgagcttcggctttattaactgtggt-
------------------------------------------------------------
------------------------------------------------------------
-------------
>RLX-incop_TEdenovo_scaf-B-P196_5-Map3 7813 bp
------------------------------------------------------------
------------------------------------------------------------
------------------------------------------------------------
------------------------------------------------------------
------------------------------------------------------------
------------------------------------------------------------
------------------------------------------------------------
------------------------------------------------------------
-----------------------------------------agagaagtgaataaaattc
tgaaaatca-----------------------------------------aaaggtcttc
accactcc----------------------------------------------------
--ttatcgacctcaagg-------------------------------------------
----------aaaccaggta-----gaacggt----------------tccataaaacct
tggc--------------------------------------------------------
------caactttcttaag-----------------------------------------
--------------------gcttttgttca-----------------------------
------------------------------------------------------------
---------------gaatgagcaagaatactggcacga---------------------
------------------------------------------------------------
------------------------------------------------------------
------------------------------------------------------------
------------------------------------------gtatctaga---------
------------------------------------------------------------
------------------------------------------------------------
------------------------------------------------------------
------------------------------------------------------------
------------------------------------------ttttgcagtgtt------
------------------------------------------------------------
--------------------tgcctataata-----------------------------
-----------------------------------------acagctataatgtagctac
----------------------------------------gggattctcaccattc----
------------------------------------------------------------
---------------------------------gaattagtctatggaaga---------
------------------------------------------------------------
------------------------------------------------------------
-----------------aacgcacgtctacctact-------------------------
------------------------------------------------------------
------------------------------------------------------------
------------------------------------------------------------
------------------------------------------------------------
------------------------------------------------------------
------------------------------------------------------------
----------------------------------gacataat------------------
------------------------------------------------------------
------------------------------------------------------------
------------------------------------------------------------
---------------------taataaaaaatatccagtgtataac--tatgagaattat
gctca-------------------------------------------------------
------------------------------------------------------------
------------------------------------------------------------
------------------------------------------------------------
----------tgaatt--------------------------------------------
------------------------------------------------------------
-------acgagaaaaatt-----------------------------------------
------------------------------------------------------------
------------------------------------------------------------
------------------------------------------------------------
------------------------------------------------------------
------------------------------------------------------------
------------------------------------------------------------
------------------------------------------------------------
------------------------------------------------------------
gaagatgtcat--------------------------------------------gattt
ggcca-------------------------------------------------------
------------------------------------------------------------
-----------------------------gagaaaatattttaaagttgaaatt------
------------------------------------------------------------
--------------------------------------gaaaaacaaaaaatattacgat
caaaaa------------------------------------------------------
------------------------------------------------------------
------------------------------------------------------------
------------------------------------------------------------
------------------------------------------------------------
------------------------------------------------------------
------------------------------------------------------------
------------------------------------------------------------
---------------------------agagacctttcaacgctcgactt----------
------------------------------------------------------------
------------------------------------------------------------
------------------------------------------------------------
------------------------------------------------------------
--------------------------------------------aaaagtaaacgatctc
gtatt-------------------------------------------------------
--------------------agttttaaaaatgaaaaaagtattca--------------
------------------------------------------------------------
------------------------------------------------------------
------------------------------------------------------------
------------------------------------------------------------
---------------------------------------------------------aat
ttgaagatccctacgaaggaccatacag--------------------------------
------------------------------------------------------------
-------------------------------------------------------agttg
aggaaattttatcgc---------------------------------------------
------------------------------------------------------------
--------------------------------cagtttctataaagataagaaaggggaa
--------------------------------------aaaatctttaagagtgcacac-
------------------------------------------------------------
-----------------------------------------------agatcgagtcaaa
aaagcattagctaatta-------------------------------------------
----------------cggcgagaaaacacctccgaaaa---------------------
------------------------------------------------------------
------------------------------------------------------------
------------------------------------------------------------
------------------------------------------------------------
------------------------------------------------------------
------------------------------------------------------------
------------------------------------------------------------
-------------------------------------------tttaaaacatt------
------------------------------------------------------------
------------------------------------------------------------
-------------------tactcatcac-------------------------------
------------------------------------------------------------
------------------------------------------------------------
------------------------------------------------------------
------------------------------------------------------------
------------------------------------------------------------
------------------------------------------------------------
------------------------------------------------------------
------------------------------------------------------------
------------------------------------------------------------
------------------------------------------------------------
------------------------------------------------------------
-------------------------------------------------------gcatc
caatatgtccatattttc------------------------------------------
------------------------------------------------------------
------------------------------------------------------------
--------------------------------------agaaaatgaggtctcccgg---
-----------------------------------------------attgattgtc---
------------------------------------------------------------
------------------------------------------------------------
-------------
>Gypsy-44_DEl_Osiris 7813 bp
------------------------------------------------------------
------------------------------------------------------------
------------------------------------------------------------
------------------------------------------------------------
------------------------------------------------------------
------------------------------------------------------------
------------------------------------------------------------
------------------------------------------------------------
----------------------------------------------------------at
aagaaaatatga-------------------taaagaaatgttaagcaga----------
------------------------------------------------------------
------------------------------------------------------------
------------------------------------------------------------
------------------------------------------------------------
----ttccgtcacggcaaatggtgactgcttt----------------------------
--------------------atttgtctaagaggaattgctc------------------
------------------------------------------------------------
--------------------agttattatctgctaactgtggtcatacttttcatcgagt
ttgttttaacacaaaggttcgaaatcataaaaattgtcctgtgtgtagagc---------
------------------------------------------------------------
---------------------------------------------agatacagaagccgt
tagggaatctaataaaagaacggaagctttagcagaaacta-------------------
------------------------------------------------------------
---------------------------------ttagcgctgggtttcaacgaatgttaa
ctttttggagaaccaaaagcaagccccagatgctggtaataggctaataga---------
------------------------------------------------------------
------------------------------------------------------------
------------------------------------------------------------
--------------gagtgatgagcagcttcagaaagagggaacttcattgcagcaggac
agacttgaagcccttacctatcaaactctaaatggtaactttgatccaatatctcgctac
ataagcaatatattagacggaagtgctaatgactgsttttggcgttatcacaaaagcgtt
cactaagtcaggtactagatcattgcagtgggtaatttgcgtgccgctatgagggctcaa
tttaaagacgaacttacggatctcaacatc--gtcagcaatagatcgacgtaagcagagg
gaaaacgaatcgtttgatgaattctatgagtcgatcgttg----------ttggccgata
actttcggttccattgtcggacctagcattgttggaaactttacgggctaatttctgcct
caaattcaacatgascttctgtatgaaaaagtgactagcacagcacacctacgtcactta
gttagaactstgaggtatttgtgctgagcttgacaaagaataaacctaacaaaccattca
cgctgtagagacgcatggcgattgcgaagaggtttcagcgatggagacgggagtcttgag
gtagcagcattaa-----------------------------------------------
--------tttgacttgctggaactgtcgag-----------------------------
--cgaacggcaggtgttttgttacggctgtggtcagcctgatacttataa-ccatcctgt
acgaaatgtactggctcaaaaaacttagagatcgtgcaccagtggcaagtgcacg-----
----------------------------------gaagaaacaaacagcgaatacgactc
agacggatttgtagagccacctcaatctacaaaaa-----------------------cc
attctaccagacaaaaccacaaacctgccagt--gcgaatcagtgaatactataggaaaa
ttagaaatgaaaaacaggccttgatctcagccatagtcgg------------tcgcgacg
tacgtccttatgccgaagtcactatttttgggaaacagatgatagggttgttggataccg
gcgca-------------------------------------------------------
------------------------------------------------------------
------------------------------------------------------------
------------------------------------------------------------
----------tcaatcagctgtataggaggagactttgccaacgaactttcctgtc----
--gaaatgtaaattttaagcaaatgtcctcaaatgtgcgcacggcagatggtcagtcaca
gactataattggtaaacttaatgtagacgtcacttatc-------------------gag
agacaacaaagcgactaaatttgtacatcgttccgtcacttgttcagtcgttatatttag
gcattgacttttggactgcatttgatatgttacct-------------------------
------------------------------------------------------------
------------------------------------------------------------
------------------------------------------------------------
------------------------------------------------------------
------------------------------------------------------------
------------------------------------------------------------
agtggaagaaggctgtttccaacgtaatttaacagagcaccagcgtactttattggaaaa
agctattcaatcatttccatcattttctgaaaagggtctgggtaaaacaaatttgttgca
tcacgaaatagatgtaggtagtacaaagcccattaagcaacgacattatccagtttcccc
tgctatcgaaaaacttatgtatgaggaaatagatcgtatgattggccttggagtcattga
agaa---tccaatagttcgtggtcttcgccagtagtgatcgtaaga--------------
----aagcccggcaaggtgcgcctctgtatagattgtcgtaaagtcaatgaggtgacacg
aaaggatgcttatcctatgccactaatagagggtatcttaagtcgtctaccaaaggctga
gtacatcactagcctg-gacctaaaagacgcgtattggcaaataccactcgaccctgatt
ctaaagacaaaaccgcctttacagttcccggg--------------------------ag
acctttatatcaatttaaagtcatgcctttcggccttacgaatgcacc------------
------------------------------------------------------------
---------------------------------------tttgagcggcacataaaggtg
ttgcgcgaagttgcagaagcattggaaaaagcaggtcttaccataaacgttcaaaaaagt
cgattttgtgtacctgaagttcattatttaggccacattgtcggtcatgggaccatagcc
at-ggcgttgtgaagattgaagccattaaagagtaccccacaccacagtcgttaaaacaa
cttcgtaggtttttaggtatgaccggatggtacagtaagtttattgagaattatgcttca
ataacatct------------------------ccgcttacagattcctt---aaaaaag
aagaaaacatttacgtggtctagtgcagcggagcaagcatttcaggatctaaaagcagca
atgtgtaaagctcctgttcttcatatgccagattattcacagccattttatatacattgt
gatgctagtcacacgggagttgggggagttttgatgca---agttaaccaagaaggagat
gaaattccaatagcatttatgtcacgaaaacttaatgattgtcagcgaagctattccgta
acggaaaaagaatgcttagcggccattctgagcataaaaaaatttcgagcatacgtagaa
ggacatacctttacggtaataaccgaccacgcttcactaaagtggctgatgtcgcaatcc
---------------gatctaagtagccgcttagcgagatgggcactcaagctacaagga
tatagttttaccattcagcac---agaaagggtactaggaacgtagttcccgatgcatta
tcacggacgtttactg--------------------------------------------
---------aggatttatctagtttagaaatcgaaaa------cttcatagatctctgtt
caccacaatttcaatcaaaacaatatcaagaactaagagcaaagctaatgcaagctgaaa
agcagtttccggatatcaaagtcgtgaaggattgcatttatagaaggacagagcatgcgt
cggctgaaagattagcggatgatatggtgtggaaactatggctgccacaagaactaatct
cggtcgctttacaaaaagctcacgatagtccgttatcc----------------------
-----------------------------------------------------tcgcatt
gtgggattaataaaacactagaaaggattagacgacactatttttggccaaatttagtta
atgatgttaaagattacgtcaacaattgtgcagtgtgcaaaactactaagcatgccaact
a---------------------tgttcttagacctcctctggctaaaacaggtgaaaccc
agaggttgtttcagaaactatatattgactacctaggcccttatcctcgatcaaaatcag
gatatgtaggaatttttgtggtcc-----------------ttgatcactttacaaagtt
tccatttctaaggccagttaaaaacttcacagccgaagctattctaaagtatctaga---
------------------------------------------------------------
------------------------------------------------------------
------------------------------------------------------------
------------------------------------------------------------
------------------------------------------------------------
------------------------------------------------------------
---------------------------ggaagacttattccattgttttggaatacctga
agttatcgtgtccgacaacggagtacaatttaaatccaaaattttcaataacttgcttaa
aaagtacggcatacagcatgcttacac---------------------------------
------------------------------------------------------------
------------cgctgtgcatgctcctcaaggtaacg---cgtcagagagggttaaccg
tagcattatcgctggaatcaaagcttatgttcatccagatcaatccaattgggatgtcaa
acttagtagcatatgttgttcgcttagatccagttggcattcagctgttaacaacacacc
ttatcgcctagctttcg-------------------------------------------
------------------------------------------------------------
------------------------------------------------------------
------------------------------------------------------------
----------------------gtcagcatatgatcacagaaggttctacatataaacta
ctaagag-----------------------------------------------------
------------------------------------------------------------
-------------------aactggatctgttagaggatcgggctattcaagtcagtcga
gatgattcagtcgatatgtttaggggagatgcagtgaaagctatgaggcaacagcaacgt
cggaatgaaaaatcgtataatttgagaagccgagaagtgtcatatactgttggccaggag
gtgtacagaagaaattttcaacaaagcaagtttgtgaaaggttttaatgcca--------
-------------------------------agctagcgccaacgtttgtgaaagctaga
ataagaaggaagctaggtacaacctattacgaactcgaagacctccaaggaaaatcaata
ggaaagtaccacgcaaaagacataaagcagtgataaatgttggctctccaagcgtgtatc
gcacattgtgtgtttatacctcccaagtgcgattttagcggtggggact-----------
------------------------------------------------------------
------------------------------------------------------------
-------------
>Gypsy-3_DKi_Group3 7813 bp
------------------------------------------------------------
------------------------------------------------------------
------------------------------------------------------------
------------------------------------------------------------
------------------------------------------------------------
------------------------------------------------------------
--------------------------------gagctggtggctgatccgactgataaac
atgaatgatagtgtctaaaatataattaattttgcatataggagcttttgatttaagaat
tcgtacttataaaccttttcggtcgtaatttagcaattttttttgggagatttggcaatt
ataatatcgttttgcgtcatcaggcctgctgtggagaaagcgtggcaaaaaaactgaacc
catacttacgctgaaatagtttgcacatcttaattaattaattgattcaaaagataataa
gttaatctatttaatgtaaagtaaaaaaggaaaaagcgttctttcttatctt--------
------------------------------------------------------------
------------gacgtaagattgaggccaataacggagcctcatcttcaataggtacac
ttccttcgtctgattcata-----------------------------------------
------------------------ttatttaccatatccccagctagagtatctctgtct
acaatattagttatgtagcaccattgttcatgtcaacacaaaacccacgcccattttccc
tgagcctgccgagcagaaaaagtagacagagcgtgttgaggtggacaacgctcggtgagt
gtgtttgttacataattaattggcgcccaaacgttaaggccagcccgatgcctgattagg
cacctgtcgtttgacagccgagcttcccgttaatattcaaaccatccacttctagtttcc
gtttagtatttcaaattctgtcctggaattgatggcatctggataggttcggagccatac
cggaggaaatgtaatacttttaactgttttttttc-------------------------
------------------------------------------------------------
--------tatcagttcggtaataatcgaacattatagttaaaagaacattccaatttga
gtaattgattccttggaattatagttctgattcaaagtcggttctataccaggatttcaa
tattcaaacactaccttcttatcagttaggatcgagattttatctggctggatagattcg
gctagttactcttctaattggtaagacaaaataaattgatatttattttactacccttta
tttacattccgtttacaacatttgtacctattgaatgacacaaccaattgctatactacc
cagggtaagacctaaactgcatttctcatttatcgtatatcgtattcatctcgaacgacc
agtgtcaattgcctcacttcacaatgcctgaacggcaactttgaacttctctcccatttt
gctaacttactgttcgcaggccctgcattagccttttactggcgcgttcatagatcggca
gataacatgaattg---------------gaacttgctttgcgggcgtttaaaggaaaga
tatcaagatcagagatctgatcgtgagattaaatgtgccatgcgtagacgcaaacagggt
aacacggaaaattttgatgactttttggatgcaatgctttccatcgcagattcccttcgt
ga------accaatgcaggacagtgaaattgcggtagaagttcgtcataatctcagaccg
gagatcaagcacgaattattgcacattgacaccccaaacttagcaacattgcgaaaggag
tgtcacaggcacgaagaattctt-------------------------------------
--tcttaacacccgaacgaagcccattcaacgttcgaacccaagcaagcgtttcgttaac
gcaattctgcaggaagaagattcagaatctcagtcggaggaagaacgtgaggtcgaggat
gaggctgagaaaatttgctggaactgtgaggaaacaggccacagttaccacaattgcctt
aaacctcgtcgtattttttgttatggttgtggaacaccggaggcgtataagcccaactgt
gcaaaatgtaattcggtttcggaaaaccccaagaaggacattcgttacgcgaagaaaacg
gatgtccgccgctagcttcgaaaataccaacagaaccagattttgtggcaaatgatgttc
attccattttgcctacctttcaaccagacatatcagaaaccaaaccttttaacccatacc
atttgcgggtacaggagtacgcgaagcgtagaaaatcgcacaaaacaa------------
----------------------------------------------------aagcgata
ttcggccttttacaaacatagaaatatttggtcaaccgtatttagctctcttggacagtg
gcgcc-------------------------------------------------------
------------------------------------------------------------
------------------------------------------------------------
------------------------------------------------------------
----------aacaaaagcgttataggtggcgagctagcaaaacaaataatttcagctaa
gccgtttaataaatttaaatcggtagtg---------agaaccgctgatgggcaatcgca
atatgttgcaggcacgatacacattcccctgacttata-------------------act
caattagtgacaactttgaattcctgatagtaccttcgataaagcatgaagttatatgcg
gaatggatttttggcaaaattttggcatttcgatc-------------------------
------------------------------------------------------------
------------------------------------------------------------
------------------------------------------------------------
------------------------------------------------------------
------------------------------------------------------------
------------------------------------------------------------
-----------acactcgataatgtgagattgtccgatttacaaaaatcaaaattgcaga
aagtatagacttttttccatcattcgagaacgagggcttaggattaactaggttgttaga
gcacaatatcgacacatccaatgcaaag-caataaagcaacgattctatccactttcacc
agctaaagaaaaacttttatgcgaagaaatcgaccgcatgattaaaatggatgtcatcga
agaggctccttcatcgccttggtcttctccagttatcttgcacgtc--------------
----aagcctggcaaggtacgattttgtctcgatgcaaggaaattgaatgcagtcacggt
gaaggacgcataccccatccctataatggatggattgctgagtcgacttccacccgtaca
ctgcatatccaaaatt-gacctcaaagatgccttttggcagatctgtttagatcaagaat
ctcgtgccaaaactgcttttaccgttccgaat--------------------------cg
tccgctatatcaattcaagaggatgccttttggattgtcaaacgctccacaaaccatgtg
ccgatta-----------atggacttggttattccctatcaat---taaaatcgcatgtg
ttagtctacctcgatgacctgcttgttttgtcaaacaacttcgaagaacatcttctgcat
ttatccgaagtagctacccaattgcgtaaggctggattaacaataaacgttcagaaaagt
caattctgcctgaaaactgtagactaccttggttacctggtgggtgaaggtactcttcaa
ataaatccaaacaaaatcgcagccgtgagcgaatttccggttccgaagacccaaaaacag
ctccgaagatttcttggtatgactggttggtaccagcggttcatatccaactattccaca
gtcattttc------------------------catctgacggaacaact---acgtggc
aa---aacactaagttggaacgataatgcccaagaagctttcgaaaacatcaaggcaa-g
ttatgctctgctccttgccttgttcatcccaattacgacaaaccattcattttgcagtgt
gatgcttcactacatggagtgggtgcagttctagctca---atgcgacgattccggttgt
gagcgtcccatagcgttcatgtccaaaaagctaaacaaagcccagcgtaactatacagtt
acggaactcgaatgcatggctgtagtgttagcaattaaaaagttcagaatgtacgttgac
ggtcatagctttaaggtagtaaccgatcactcaagtcttcgatggctaatgaaccaatcg
---------------gatctaagcggtagattggcaagatgggctatcaagctacagggt
ttttctttccaaatcgaacat---cgcaaagg-accgaaaatgtggtggcagatgctttg
tctcgatcgttcgaag--------------------------------------------
---------aggacatctctgcaatagaccttgaaatttatcccgaaattgacctatcat
caagcgcttttcaatcggaagagtactccgctctcagagacaaattcaaatct------c
tgaaatcaccggatttcaaagtcatagacgagttcatctatcatcgtgcaacgttcccca
attcttatgacgtttcaccagacgattgctggaaacttttcgttcctgagtcgttgcgtc
gaagtgtaattagttcggctcacgaccaaccaacatct----------------------
-----------------------------------------------------gctcatt
gtggaatggccaaatgcctagagcgtatcagacgacgtttctattggccaaacatggtta
tcaacgttcgtgattacattcgaaattgcgaaacatgccagaccacaaaatatcctaccc
a---------------------ttctttaaaaccaccaatgggagcacaagtgcaaagtg
aaaggatattccaaagactttatctcgattttatagggccatttccgcgctccaattccg
gcaatattggaatattgattattc-----------------ttgatcacttttccaaatt
cacctttctaaaagcagtgaaaaagtttacggctaaagtggtcatcaatatattgcg---
------------------------------------------------------------
------------------------------------------------------------
------------------------------------------------------------
------------------------------------------------------------
------------------------------------------------------------
------------------------------------------------------------
---------------------------cgatgaaatattttcatgctttggtgtacccga
aacagtcgtcagtgataacggaactcaatttaaaagccgtgatttctctgacttcctttc
gaaatatggcgttcgtcatatgtttac---------------------------------
------------------------------------------------------------
------------tggtgcctatgctccacaatccaaca---gtgctgagagagtcaaccg
ttcaatcaatgctgctttaagagcatatattcgcaccgaccaacgcgaatgggacacatt
tctcagtagcatcaactgctctcttcgtaactcgattcaccaatccatcggtttatcgcc
ttatcatgttgtttttg-------------------------------------------
------------------------------------------------------------
------------------------------------------------------------
------------------------------------------------------------
----------------------gtcaacacatgatatcccacggtcatgactacaaactg
ctgcgta-----------------------------------------------------
------------------------------------------------------------
-------------------aactaaaccttcttgcagaaggcgaagtaagcctgacaaaa
actgacgaattccaaaggattcgttctaacatcggcaaacatttgaataaggcttacgag
gcaaaccaaaagtcttacaatcttcgaacaagaccccgttcttttgaggttggccaagaa
gtagtcaaaaggaattttgtacttagcaacgcagcaaaggattttaatgcga--------
-------------------------------aactcgctcctgtaggtatcaaggcccga
gtgaaggcaagaattggacagtcaatttacctcttagaggacatgaacggaaaggaactg
ggtagatttcatgccaaggatatctggtgattgctcttgattcctttttcagcttttatt
gttaatcacagggactaaaaatcaaagctgtggt--------------------------
------------------------------------------------------------
------------------------------------------------------------
-------------
>RLX-incop_TEdenovo_scaf-B-R1901-Map3 7813 bp
------------------------------------------------------------
------------------------------------------------------------
------------------------------------------------------------
------------------------------------------------------------
------------------------------------------------------------
------------------------------------------------------------
------------------------------------------------------------
------------------------------------------------------------
------------------------------------------------------acgatt
gccacgtggttt------------------------------------------------
------------------------------------------------------------
--------------gctaaagtgaaa----------------------------------
------------------------------------------------------------
------------------------------------------------------------
------------------------------------------------------------
------------------------------------------------------------
------------------------------------------------------------
------------------------------------------------------------
------------------------------------------------------------
-----------------------------------------------------------c
atttggcattgca-----------------------------------------------
------------------------------------------------------------
------------------------------------------------------------
------------------------------------------------------------
------------ttgcaagtttggtgcaaatttggattcgattgttt-------------
------------------------------------------------tggata------
------------------------------------------------------------
------------------------------------------------------------
------------------------------------------------------------
a-----------------------------------------------------------
------------------------------------------------------------
------------------------------------------------------------
------------------------------------------------------------
------------------------------------------------------------
------------------------------------------------------------
------------------------------------------------------------
------------------------------------------------------------
------------------------------------------------------------
------------------------------------------------------------
-----cgagaaaatt---------tgtgaagaaacgga----------------------
------------------------------------------------------------
------------------------------------------------------------
------------------------------------------------------------
------------------------------------------------------------
------------------------------------------------------------
------------------------------------------------------------
------------------------------------------------------------
------------------------------------------------------------
------------------------------------------------------------
------------------------------------------------------------
------------------------------------------------------------
------------------------------------------------------------
------------------------------------------------------------
------------------------------------------------------------
------------------------------------------------------------
------------------------------------------------------------
------------------------------------------------------------
------------------------------------------------------------
------------------------------------------------------------
------------------------------------------------------------
------------------------------------------------------------
------------------------------------------------------------
------------------------------------------------------------
------------------------------------------------------------
----aacattgacattgcctatggcaat-caaaaaggcgatgatttt-------------
---tgaaacgaaattttcat----------------------------------------
------------------------------------------------------------
-----------------------------------------------------------c
gaaggttgc---------------------tgaaccgttggat-----------------
-------tccaacatt-aactttg------------------------------------
------------------------------------------------------------
------------------------------------------------------------
------------------------------------------------------------
------------------------------------------------------------
--------------------------------------------------ttaaaaaggg
caa---------------------------------------------------------
------------------------------------------------------------
---------------------------tggcaacag------------------------
-------------------------------------------------------atgga
aa---aacaataa----------------------------caacaacagcagtgcaa-a
------------------------------------------------------------
------------------------------------------------------------
------------------------------------------------------------
------------------------------------------------------------
------------------------------------------------------------
---------------------------------------------atcgagtgacag---
------------------------------------------------------------
------------------------------------------------------------
------------------------------------------------------------
------------------------------------------------------------
------------------------------------------------------------
---------------------------------------------------caatgcgtc
gaaagggaataa------------------------------------------------
------------------------------------------------------------
-tggaaagaaaaaa----------------------------------------------
-------ccgtgttcacattgtggatggcgcaa-------------------------tc
a---------------------tgattcaaaatc----------------gtgtaaattt
aagg--------------------------------------------------------
--------atagtatttgccattc-----------------atg----------------
------------------------------------------------------------
------------------------------------------------------------
------------------------------------------------------------
------------------------------------------------------------
------------------------------------------------------------
------------------------------------------------------------
------------------------------------------------------------
------------------------------------------------------------
--------------------------------------------------------ttct
aaaacggggcatttggcttcggtttgt---------------------------------
------------------------------------------------------------
---------------------cgttccaaaaagcaat-----------------------
-----tcaattttatttcaaa---------------------------------------
------------------------------------------------------------
------------------------------------------------------------
------------------------------------------------------------
------------------------------------------------------------
------------------------------------------------------------
------------------------------------------------------------
------------------------------------------------------------
------------------------------------------------------------
--------------------------------ttcaaaaaatgaaattagc---------
-------aattctaa---------------------------------------------
------------------------------------------------------------
------------------------------------------------------------
------------------------------------------------------------
------------------------------------------------------------
-------------------------------tgtttttgattattctgt-----------
------------------------------------------------------------
------------------------------------------------------------
------------------------------------------------------------
-------------
>Gypsy-23_DAn-I_Osvaldo 7813 bp
------------------------------------------------------------
------------------------------------------------------------
------------------------------------------------------------
------------------------------------------------------------
------------------------------------------------------------
------------------------------------------------------------
------------------------------------------------------------
------------------------------------------------------------
------------------------------------------------------------
------------------------------------------------------------
------------------------------------------------------------
------------------------------------------------------------
------------------------------------------------------------
------------------------------------------------------------
------------------------------------------------------------
------------------------------------------------------------
------------------------------------------------------------
------------------------------------------------------------
------------------------------------------------------------
------------------------------------------------------------
---cctggcgcccaaactacgtgattgcttaagagtctaggagtaacacagcttcaggat
ggggaggaaaaattggatatacgcgcttcgcaaagaggagttgtgcgaagtgtgcagaga
gctcggtctcgcagcggatggaaccgtggagatcatgagggcactggtggcaagatgggt
cgatgaaacgaaggaggatgaagtaatggtggtcgcgcggggattcgaggagaagttcgc
gcagaggaccacgccgaggcagagagcggtgagcgaatcggagaagctcattcaaagtct
ggcagtgccagaaatgaagaccatgaggagcatggagccacaagtacggaagccagtccc
ggtgcaggtggattatgcgaagataacgaggcaagtccgagagtggtcgttccgatttga
cggaacaggggatcctctcgaattcgtggaccgagtagcatggtctgccaaaacgtacgg
gatggatataaacactatcccgcgagcgatgcccgaactactccagggcagagctcaaaa
a-----------------------------------------------------------
------------------------------------------------------------
------------------------------------------------------------
------------------------------------------------------------
------------------------------------------------------------
-------------------------tggttcctgatgaacgacgaggagtggctcacatg
gaaggagttcagaaggagcttcgaggcctttttcctgccaaaaggatatttcgaaaaact
ggcagaccaggtaaagcagcggaagcaacagcgaggagagcctttaggagccttaggaga
gctaatgaagccgttgggaaagacgacaaaggaggtcatcgacaggctcgtggagaactg
catgccacgcatgaaaatgttcatgcgaccctacgcttgtgcatcactcgaggaggtcat
ggaggagctggctttagaggaggtcttcaatagacagtccccagcgatagacagaagatg
gccgaaggaggagttgcagcataaaccaccggagcaacagagccatccaggacagggatg
ggggcagagatggcagcccgaggagcatcgccaaatgccacagcaacagcagccgagcca
gcaatgggcaggccc-----------------aaggcaacaaccgccgaaccaacaatgg
gcagcaaacccaatccaaaggcagccgaacatacagcgggcagcgacgcctggacacgta
gaaaacccagcacaggcgtgcaacagatgcggcgtgcagcgatcccagccatagagagga
aggcggagatcgcgaggtgctgcctctcagagatagttggaggattaaccggagacgatc
agcaattggcggcggtcatcaaggtcggaggagcagaagtgagggccatggtggacaccg
gggca-------------------------------------------------------
------------------------------------------------------------
------------------------------------------------------------
------------------------------------------------------------
----------------------acggctagtttcatttcagagaagctagcagaggaccc
gggaatcgccggagaacggaaagcgacaagaagattagtgaagttggccaacgggagcca
catagaaactcaaatggtactcctaacaacggtaagctttggca----------------
acaaaaagaaggacttgaacatgatagtgttgccaggcatgggagacagcgcggtgcttg
gatgggatttcctcgcagaattcggcacaacaatcgatcccgaaaagagagagatg----
------------------------------------------------------------
------------------------------------------------------------
------------------------------------------------------------
-----------------------------------------------------------g
agcggatgtctggaggataggctgtccatagccatagcgggaccctcggaggaatgggag
cgcgagcgggacaaaaggttcatcgaagaagagctggcggcgttcaggaatcagaagggt
------------------------------------------------------------
-------------------------------------------tgttcaaacataaccca
gcataaaatcacgatgaaggacgacatcccaattaaacaaagatactacccaaagaaccc
caaaatacagggggaaatcaatgaaaaggtggaagaactgctggagaagggatgcatcga
acct---tcaaacagcgcctacagctcacccattgtcatggtgaagaaa-----------
----aagacgggtcagtggaggatgtgcgtagactttcggcagataaacgcaaagtcagt
gaaggatgcgtacccgatgccaaggataaatttcattttggagcaattgagggaggcaaa
atttttcagcagcctc-gacctgaaggacggctattggcaaatcccacttgaggaagaga
gccggaaatacacggccttcactgtaccaggg--------------------------aa
aggtctgtaccagtggaaggtgatgccgttcggactacactcggcttcggcaacttttca
aagggct-----------ttagaccaggtcat---aggcccggacatggctccccacgca
ttcgcgtaccaggacgatataatagtgattgggcgcacgagggaggagcacatggaaaat
ttaagggaagttttccgaagactgaaggtggcaaacttaaggataaacacagataagtgc
catttcttcagggaagagctgttgtacctgggccaccggataacgagtcaaggaattggt
atggatccggggaaagttgcagcgatcacggaattggaaccaccgacaaacgtgaaagga
gtacggcagttcatagggatggcgtcgtggtatcgacggttcgttcccgatttcgctggg
gtcgcgaaa------------------------cctttgaacgatctcct---gcgaaag
ggaacaaagtgggaatggacttcgaaacaacaagaagcgttcgagaagctaaagtcacgt
ttagcagaggacccggtgctggcatgcccagacttcacgaagaagtttgtactgcaaacg
gacgccagcgattacggcgtaggcgcagtgctgacgca------ggacacggatgagggc
gagcgagtggtcgcttacgccagccgaacgctaataggcgcggagaaaaattactcggca
acagagaaagagtgtctcgcgataatatgggcaattcggcagatgaggccatatctggag
gggtaccagttcgacgtgataacggatcacatggcgctgaagtggttaaacaacatagag
---------------agcccacttggaaggatcgcgagatgggtcttcgagctgcagcaa
tacgattacgtaatcagctac---aggaaaggcaagctgaacgtagtcgcggatgcactt
tcccgccagccgatcggagaagctgaggagtgccacagcaaccgaagacgc---------
------------------------------------------------------------
----------------ggaatgcgtttggataggctcgctgaagaagaaactaaaggaaa
acccacagaagtatccggaatacgtcgaggaggcaggcctgatttaccgacatgttccac
acagagccggaagcgaggaagtggcatcgtggaaattatgtgtgccaatgtacatgaggc
aacaggtgctgaaggagaaccacgacgcaccaacagca----------------------
-----------------------------------------------------ggacatt
taggcggaagaaaaacaattgcgaaggtagcagcaaggtacttctggccagggatgcaga
gggacgtgaggaaatacgtcaggaaatgcgagacatgcctgcgctataaaccgagccaga
t------------------------gcaggccgcggggaagatgttaacacaggtcccag
aggagccatgggcgacggtgtgtgcagacttcgtgggaccgttgccgaggtccaagcacg
ggaacaccatgctactagtgatga-----------------tcgaccggttctcaaaatg
gacagaaatggtcccaatgcgaaaagccaccacagagacgctgcagaaggcaattcg---
------------------------------------------------------------
------------------------------------------------------------
------------------------------------------------------------
------------------------------------------------------------
------------------------------------------------------------
------------------------------------------------------------
---------------------------cgaaaggatcatcgctagatacggggtgccgaa
agtgatggtgacggacaatggtgttcaattcaccagtaggagcttcaagaaattcctcga
ggaactcggagttcgtcatcagttcac---------------------------------
------------------------------------------------------------
------------cgcaccatacactccgcaggaaaac---ccgacggaaagggcaaacag
gacggtgaagacgatgatcgcacagtttgcaggaaaagaccaaaggacgtgggacgagcg
ctggccagaactgatgctggcggtgaactcgagcgtgtcggactccacggggtact----
------------------------------------------------------------
------------------------------------------------------------
------------------------------------------------------------
------------------------------------------------------------
----------------------ctccgtgcttcatcacccaaggcagagagccaagaatg
ccgaaagcaattttcgaccaaggggcagtgggagaagtgtcgccagtgattgctgtgcta
cggcacgctggcacaaggaaggaaaagagggcccacctgagtgagctgaaagcccagcag
gagtcggcgcaggcataaactacagaagcccaaaaaaaaaaaaacacacaaaaaaaaaaa
aacaaaacaaaataatatatttaaaataagaaaaaaaatatttgaaaaaatgaaaaaaaa
tacaaaaaaaaaaaaaacaaacaaaaaaaaatatatttaaaatatttaaaatacgaaaaa
atattataaaaaaaaaagaaaaagaagaagaaaaaaaatgaaaagaaaaatacaagaaaa
aaaaaaagaaaagaagtattattatgaaaaaatatacaaaaaccatatatatatacaaca
acatagaatgactctgacgtcatccgaagaaggggggaggtggataagggtatccacaca
aaaaaatatccacacgcaaaggaaaaaaaaaatcaaaaacaaaaaaaattatattgcaaa
aacaaacatgaagctggaaccacgaagcttctgtcgttcccgaagaaggggggaagtgtg
aggagattagatctcccacacgccaggacaggtagcaagaggggcagcagcggggggggg
aacaagaaagtcagccctgcagcggcggatgggccagcgctgcttgtttagaaatacgga
agaagagaaaggt
>Gypsy-28_DAn-I 7813 bp
------------------------------------------------------------
------------------------------------------------------------
---------------------------------------------------aaatttttt
ttttt-------------------------------------------------------
------------------------------------------------------------
--------------------------------aataaag--------taacgacattact
ataataa-------------------------tctaaataaag-----------------
-------------atgaccaccata-----------------------------------
--------------------------------------------------gaagccatta
gaaaagtttacaaaa----------aagaacacaa-------------------------
------------atagtcccaacgactccaataag-------------------------
-------------------------------------------------cataaatcaat
tagaa-----------taccttcta----------caccattaatacattgctcaa----
------------ataagcaaatcagtagtggaagatgaaacattaggcaaaactcttgtt
atggtaatattcagaaaataattctccgtattaaaaaaatgcaatggaatgaattataca
ccgaattgaataaattaaaaaccgattttgacaaatcatataaatctttaactcaaaatc
gtacaatgcaacagaataccatacacaaacacgccgaaatattagtagcccgttttaata
aagcgcgggtattaatatatgaccagagagatcgattagataaaaatcg-atggtcacaa
gtttcaaagttcctaacaag-----------------------------attgcgatcta
acctaataaatgtaaaagaaagatatgacttggctatttcagtaccaagcatcttaaaca
caccctcaacagtagaacctggggacgaattagaactaccaaccacaga------ccaag
taga---gttggaagatttagaatc--------tgatagattagaaatagaagaaaaaga
cctaaacaatctaactatacccgcagttctcttgcaatctgaattatcagaccaagacga
---agaagatatagattccaacaacataatagaccaaaaaccaattataatggcagacga
aacaattgcccaacgggcatacataaaagatatt---------tcaaatgccatcccaga
gttcaatggccaaaaactaaatcttcaaagatttatcacagccttgaatttagtgaattt
aacgaaaggcacatttgaacatatagcggttgaagtaatcaaatca--------------
aaaattgtaggatcaaccctatataaagtccaaaatgaaaccactataaatggaat----
----aattaaaaaactcaaagacaatataatcggagaaacatcagatgtcattaaagcaa
a----aatttcaaaaactcttcaaaaaggtaaaacagctgaaaagtt-------------
------------------------------------------------------------
------------------------------------------------------------
------------------------------------------------------------
------------------------------------------------------------
--------cacaactgaaatcgaaaacttgcgaaagcttcttgaagcatcgtatatcgat
gaggggttgcctgccgaacatgctgataaattcagcacaaaagaggcaatcaacacaatg
actaaaaattgtcaacatggacgccttaaaacagtactagaagcaggcaatttttcaaca
atgaacgaagccatcgctaaatatatacaatgtagtaccgatataacaggcaatccaagt
acaatcctatataaccgaagaggtcaaccctaccacaataacgtcagagg----------
------------------------------------------------------------
-------aaattcccgcggaagaggttacggtagaggctattataacaataattaccacc
aaaacaacggatataaccaaaataatgggtataacccaaactataataaccacaccaata
attatagaggtcgtggaaattctagaggtt--acaaccgtggtggaaataac------gg
ctacaataacactggtggaaataccaattccaa-------------agttcgaact--at
tgaatcccagccggaaaact---aaagacttccaaaagccacaaaacttacaattgtata
aa---------------------------------------ataaacctcagcctcaata
tttatgtaaccattaaaaattacgttacaaaaacatccctaacactgttaatagatacag
gctca-------------------------------------------------------
------------------------------------------------------------
------------------------------------------------------------
------------------------------------------------------------
----------gacattagcattttaaaaat-----aaattcagat------caatataat
gaagtagattcaacaaaaactataacaatgtctggtataggagaaggta----------c
tattcaatctcaaggttt------aactttcgtagaaattcaaacaggaaaattcataat
tccatttc-attttcatttagtaaacaatgacttcccaataccatgtgatggcatattgg
gaatggatttcataaaaaggttcaattgtcaactagattttcaaatagatcaagattggt
----taatagcaagaccatcagatttcaatcaagacataaatattccgattacaca---t
tcaaataataataacttacttatcccagcacgatccgaagtcgtgagacaaattaatata
ataaccacccacaaagaagtccttattaaaaatcagtgtatagatgaaggcatcattata
gccagcactataactgattcaagcaacacatttgtccgaatattaaatacgaccgataaa
aacaaaattataaacatttccaaaataaagtac------gaaccattggaaaattatcaa
attgtccaaagcaacgaaactaaaatcagaaaagaagatgtcctttcaaaattaacgaaa
aatt----------------ttcctacaatgtataaaagtaccctcaccaacctatgtac
cgaatttacagatatattcggattagaaaccgaaccaatttcagcaaataatttctataa
acagaagctgagattaaaagattttacaccagtctacattaaaaactatcgaacaccaca
tagccaaaaagatgaaataaacaaacaagtagaaaagctaataaaagatgatatagtaga
acca---tcagtatcagaatataacagcccattgctgttagtacccaaaaagtcacttcc
tggcgaacaaaaacgttggagactagttattgactatcgacaaataaacaaaaagctact
agctgataaattcccactaccaagaatcgaagatatcttagatcaacttggtagagcaaa
atttttttcctgtcta-gatttaatgtctggatttcaccaaattaccctagaaaaggaat
caagagacattacctctttctctacaagc-----------------------------ac
tgggtcattcagatttaaaagactaccttatggagtaaaaatagcaccaaattcattcca
aagaatg-----------atgacattaacattttcaggattag---aaccttcccaagct
ttcctttatatggacgacttagtagttataggttgttcagaaaatcatatgataaaaaat
ctaactaatgtattcaatctatgtagaaaacacaaccttaaattacaccctgaaaaatgc
tctttctttatgcacgaagtcacatttttgggacataaatgcacaaacaaaggaatttta
cccgatgataaaaaatttaacgtaataacaaattatcccgttccgtccgatgcagatgaa
tctagaagattcgtagccttttgcaattactacagacgtttcataccaaatttctcgtat
tattcaaga------------------------caccttacccatttgtg---caagaaa
aacataaaattcaactggactactgagtgtcaagaagcttttgaatatcttaaaaacgca
ctagtccagcccacactattaaaatacccagattttaataaagacttttgtataaccaca
gatgctagtaaacaggcatgcggtgcagttctaaccca------atcatatgatgggata
gaccttccggtagcatacgcctcaagaacatttacaaaaggcgaaagtaataagtccaca
actgaacaggaattgacagctatacattgggcagttaactattttagaccatatatatat
ggaaaatatttcactataaaaacagaccacaaaccattaacatatctattttcaatgaga
---------------aacccaacttccaagttaacaagaatgaggttaaacttggaagaa
tatcaatttaccgcagtatac---cttaagggaaaaaacaattatgtggcagatgcctta
tcaagaataagcatcg----atgaactaaaag-----aaatgaatagacaattgatctat
ataccaatatcttttccaaaggcttgaaaaaatagccggtataaataagattagacaact
taaaatggcaccgagtgaaaaaatctttgaactcgtttcaatagataaatttaaagaaaa
gggcaatgaaatattattaaatttaagagtagcgctactccagccggtgaccataataga
aaataaaaaagaa------aaggaagctattctgtttacattacatgacgatcctttaca
aggcggacacacaggcataacaaaaacgctagcaaaa-----------------------
------------------------------------------------------------
--------------------------gtaaaaagacattactattggaaaaacatgacac
atgacgttgcaaaccacgtaaagaaatgtctgaaatgccaaaaatcaaaaaccacaatcc
a------------------------tacaaaaacgcctttgacgataacagaaaccccat
taaaagcgtttgatatagtattagtggacacgatcggcccactacctaaatcagtcgaag
gtaacgaatatgcagtcactctaa-----------------tatgcgatttgacaaaata
tctcgttacaatccctatacaagacaaaagtgcaaaaacagtagcgaaagccatatt---
------------------------------------------------------------
------------------------------------------------------------
------------------------------------------------------------
------------------------------------------------------------
------------------------------------------------------------
------------------------------------------------------------
---------------------------cgaatcttttattctaaagtacggtccaatgaa
gacgttcattacggacatgggaactgaatataagaattcaattattaatgatttatgcaa
atatctcaaaattaataatataacatc---------------------------------
------------------------------------------------------------
------------aactgcacatcatcaccaaacattggggacaatagaaagaagccatag
aacatttaacgaatacgttagattatac-ttttgtcagataaaacagactgggatgtttg
gcttaaatactttacatattgtttcaatacaacaccctctgttgtacatggatact----
------------------------------------------------------------
------------------------------------------------------------
------------------------------------------------------------
------------------------------------------------------------
----------------------gtccatatgaactagtgtttggtaaaaccccgacctta
aacatta-----------------------------aattcaatagcagtgaatacatta
caccacagtatgacatagaaaactttgcaaaagaatcaaaattcagactcgaaaactata
aaagagcgagaatgatgattgaaaaaaataagcaaaaacaaaaagaaacctatgataaaa
gatcaaatgatttaaaattagaaataggagataaagttttattaaaaaacgaagtagggc
ataaattagactttaagtata-caggaccctatagggtagaaagtataggagaacgagat
aacataacaatctcaaaagtaaagaataaaaatcaaacagttcataaagatagattaaag
aaattctatgcataatt-----ctatggtggccaccaatcaatcaatcagaaaaaaaaaa
aaaaaaaaattttatttatataatatacaataataagcaaataagataactattttttca
gagaaattttacatatgacaataatgcaaacaaaattaaaacataattttttttgttttg
tttcaatttttctaaaattctagatttttatcataaaatataaattaatcatatattact
aaaatttaattaaaac-atattaagaaaatctttaaactctacacta-aatgtatataat
caatagaaaataagttaattcaaaataactccatttt-------attacgttattttaaa
aaaggagggaga-
>TABOR_DA-I 7813 bp
cgaccgtgattgaaatgcaaaaggaaagtctgagtgagtagagtgtgcacaatggtacgt
------ggaggtctaaagaaaaaaatcaacaaaagaatagcccgcataaagtggctacta
tttgctcaatcaactccgcccccatggacgacggcgcaaaagctatacaacgagcttgaa
ttcttaagagaaaccctccaaaacaaagtaccacagagcacaactcgctcggaaaaaaaa
gcctacaggtctgcccgaccgactgccccggacctctcaactctgcagcatgcaattgca
ca---------------tgcgtgaagccgaagaataaag--------cgaagaccaaccc
aaaacaatagcaagcgtgggaggcacgaccgcttcatgcactgcgctgcatatctgcgat
gcatattttttttatattcataatataatattttgtaaaattgagcgg------------
-----------------aaccttttctgctcgattagacgtgtagcctgtaaagctacgc
aaaaaactaggtagagtaatgcgataagtaaacag-------------------------
------------aagatctttataattttaatgaaacacaaataaaagtatatgcaaaac
ccaccaaaatgacgttggacataaaaacagtggattccactgccaatgtcatcaacaagg
tagaatctaccaacgttgatctatatgtcgttatttaagatttacaagctgcataataat
tgtcgaaatgacaatagcaaataaaaaaaaaaatataaaataataaatataaaatatgtc
aatatattcctctcacaaagtacggccaaactaaaggcatggaatggaacaaattataca
cagaattatcaaacattaaaactaattttgacagatcatataagtcactaacccagaata
gacctatccaaacgaacactgttaggaagcatgttgaaatattagtagaatgctttaatg
aagcacgaatgctaatacataaacacagggaaaggttaaatcaagatca-ttggtcgcag
gtatcgaaacttttgatccg-----------------------------actacgatcta
atttaatatttgttaaacaaaagtacagtttagaaatatcgataccaaccgttctaaaca
ccccaatagcagttgacactgcacctgactcagaatcaacagaagcgaa------tgaat
caga---gtcagaagagattcccaa--------agtaaacctcaaaatagaggatgaaga
tttgaataatcttactattccagcggt---------------atacactgatctggacaa
ttcagcagattcagatacctctagtgtaatagaaaacaaaataattaactt------tgt
aacaatggcacaat---caaatattgattttattaatacagcatccaagcttataccagt
ttttgatggtaaggctgaaaatttaacgagtttcattgatgctttacaaataatagaatc
gataaaaggcgagcacgaagaattagctgtctccataataaaaaca--------------
aagctaaaaggtgtcgccagaaatctaatcggtaatgagacaacaattactgaagt----
----gatttctaaactaagaggcaacgtcaagggcgaaactgtagaagtattatcagcga
a----gctgatgaacctacagcagcgcaataaaactgctaaccaata-------------
------------------------------------------------------------
------------------------------------------------------------
------------------------------------------------------------
------------------------------------------------------------
--------tacccaagaaattgagcagatgacgaaagcattagaaggtgcatttataacg
gatggtttacctttagagctagccagaagttattccacgcagcatgcggtcaaagcaatg
actaaaaattgcacaatcgataaggtgaaacttatcatgcaagctggcacctttagtact
atgaacgatgctgtttccaaatttgtcaatagttgcaccgaagcaactggacagtcaaat
actgtcctatatttcaagaattatccacagcgc---------------gg----------
------------------------------------------------------------
-------ctcatatcgcggacgtggaaattatagaggtaattctcgtggtaattacaata
actacaacaacaattaccaaaataacaacaat------aactacaacaaccaaaacaaca
---ggggaggacgaggccaatatagaggaa--actatagaggcggtggaaac------tc
gtaccaaggccccaatggcaataatcaaagcaa-------------tgtcagaattgcac
aaaatactgaccaaaacacttcgggaaactcccaaagccctttaaatactcaatagtaaa
agaagt----------------------cagagttcacaccattaatctcagtcaaaata
tattcgtttcatttttcaatgtagctactggaaaagagcttatctttttaatagatacag
gtgca-------------------------------------------------------
------------------------------------------------------------
------------------------------------------------------------
------------------------------------------------------------
----------gacatttccattttaaaaga-----aacttcggataccttccaaaacatc
caagatgatcacatcatagacataaaa------ggcataagtcaagaaa----------t
aaccaaatccaaaggttt------agtttctttggaaatacagacaactaaatacataat
tccacacg-attttcatattctaaattcacatttcccaattccatgcgatggaataatag
gcatcgactttataaaaaaattcaactgtcaattagacttcaagccatctgaagattggc
----ttataattagacccaataacttaaaatttccaattaatgtaccaataactcatagt
tctggcaataattcaatacttctgccagcaagatcccaagttattcggaaaattgagctt
aacttaaaagaagacagtgtatttattccaaatcaggaaattcagcatggcatttatatt
gcaaataccatagcaacatctaataatgccttcataagactactaaacacaacaaatacc
aaccaagtagtcagtactgataacctaacatat------gaaccactttcgaactacgat
gtagtcaatacaaattcagacaa---taggaaaaaatccgtactatcacaactttcaaaa
aact----------------tccctccacagtttaagtcacagctttctagcttatgcac
ccagtatagcgatatattcggattggaaaccgaatcaataaccaccaataatttttataa
acagaaattgagattaaaagatgatgaacccgtatatataaaaaactatcgaagcccaca
tagtcaggtgaacgaaattcaaaagcaagtaggtaaattaatctctgacgggattgtcga
accg---tcagtatctgaatacaatagcccattgttacttgttcctaagaaatcatcccc
cgggaatgttaagaaatggcgattagtaattgactaccgccagataaataaaaaattact
atctgataaattcccattacctagaattgatgacattttagatcaactaggtcgagcaaa
atacttttcatgtctt-gacttaatgtcaggattccatcaaattgaactcgaaaaaggct
caagagatataacgtccttttcaacgagc-----------------------------aa
cggctcatatcgtttcacgcgattaccttttggattaaaaatagcccctaattcgtttca
aagaatg-----------atgactattgcgttctctggtctag---aaccttctcaagca
ttcctttatatggatgacttaatagtaattggctgttccgaaaagcatatgcttaagaac
ttaacagatgtttttgagaaatgtagaagatacaacctaaagttacatccagaaaaatgt
tcattttttatgcatgaagtgacttttctaggtcataaatgcactgataaaggaatactt
ccagatgacaagaaatacgatgtcattatgaactacccagttccgcacgacgcggacagt
gctagacgtttcgtagcattttgtaactattatagacgttttataaaaaatttcgccgac
tattcacgg------------------------cacataacaagattatg---taaaaag
aatgttccttttaaatggacggatgagtgtgaaaatgcatttcaatacttaaaaacaaaa
cttatggaacctaccttgctacaatatccagatttcactaaagaattctgtataataaca
gatgcaagtaagcaagcatgtggagcggttttaactca------aaaccataatggactc
caacttcccattgcatacgcatcaagagcatttacaaaaggtgaaagtaacaaatgtact
actgagcaggaattggctgcaattcattgggcgatattacatttcagaccatatatatat
ggaaagcatttcttaataaaaacagaccacagacctttaatatacctcttctcaatgatc
---------------aatcccagttctaaactgacacgtatgaggctcgaactagaagaa
tacgattttacagtcgaatat---ttaaagggaaaagataattatgtagctgatgcttta
tcaaggataaccatca----aagatctacaaa-----atataactagaaatttgatttat
atactaatatcttttccaaaggcttgaaatgcaagccggtatacataaaatcagccaact
caaagtggcaccgtgggaaaatatctttgaatatacttcagtagataattttaaattaat
gggcaataaaatcttgaaaacattaagagtagcgctactcaacccggtgaccaaaataac
aaatttaaaagaa------aaagaagcaattttgtctacatttcatgatgatccaattca
aggaggtcatactggcatatcaaaaactttggccaaa-----------------------
------------------------------------------------------------
--------------------------gtaaaaagacactattactggaaaggcatgtcta
aagatataactgagtacgtaagaaaatgtcaaaaatgccagaaagccaaaataactaaac
a------------------------cataaagactcctttaacaattacagacacaccaa
taaacgctttcgacagagtgatagtggacaccattggtccattgccaaaatcagaaaatg
gcaatgagtatgcagtcactttaa-----------------tatgtgatttaactaagta
tttagttgcaatacctgttccaaataaaaatgctaatactgtcgctaaagcaatatt---
------------------------------------------------------------
------------------------------------------------------------
------------------------------------------------------------
------------------------------------------------------------
------------------------------------------------------------
------------------------------------------------------------
---------------------------tgaatcttttattctgaagtacggtccaatgaa
gacgttcattacggacatgggaacagaatataagaattcaattatagacgatttatgcaa
atatttaaagattgaaaatattacatc---------------------------------
------------------------------------------------------------
------------cacagcacaccaccaccagacagttggaacaatagaaagaagtcatag
aactttcaatgagtacatacgatcttacatatcggttgataaaactgattgggacgtatg
gcttcaatattttgtcttttgtttcaacacgaccccatctatggcacacacttatt----
------------------------------------------------------------
------------------------------------------------------------
------------------------------------------------------------
------------------------------------------------------------
----------------------gtccatatgagctagtattcggtaaaacaagtaattta
ccgaaac-----------------------------attttaatagcatagatagtatag
aagcactatataatatagatgactatgctaaggagagtaagtatagattagaagtatata
aaagagctagagttatgttagaaacaaataagaatagaaataaaattctatatgatcata
aagtaagggatatagatatatcagtaggtgaccaagttttattaaaaaacgagacaggtc
ataagttagatcctaaatata-caggtccgtatatagtaacggaaataggagatagagac
aacattataataacaaataataaacataggaaacaaacagttcataaggataggttaaaa
atctttatttcataaattgtacttagtatggccat-------------------------
---acaaagacacacctatata---------aataaataaataa----------------
----------acatata-------------------------------ttttttttataa
tttcattttcttcaa------------ttctaataaaataaaaaaaaa------------
-------aaagggaat-gtattaattagaaatttttattata------------------
---------------------aaaataacttcattat-------attacgttatttttca
aaaggagggagat
>BLOOD_I_Tabor 7813 bp
cgaccgtacctagagcgggacactgattactgagtgagtagagtgtggtaatgggcaaac
------gcggatgtcaggaaatcaa-aaataaaggtatagcacatattaagtggctatga
tatacaaataaaacaccgcccccatgggcaacggcacagaaattaactgccgaattagac
tttctgaaagaaaacctccagcaaagaaagccgaataccacaactcactcagcaaaaatc
accccgacgtctgcatgaacgactgccctcgaccattgtaagccgcaacagcaattagca
cggcatcctgcgagggtaggattaggataaaggataaaggattccaccggcgcgccgcac
atgacaacagcgaatgtctaccaagcagacgtgcgaagtaaagcggcgggtataccgccc
aaatattatattaatgttgtcgatgcggtttccgctgcaacaaaattactaacttatcag
ggacccatttcataactaacacattatactcagtcctaaacttaaaataagtaataatat
tgtaaaattgcaaaatctatcaagtaaaaatacaacagtttagagagctatgatcgagat
aacaataaaattaaaattctatttgtacttttgatatacaaataaagactaattttcccc
atatcaaaatggga-----------------------------------cataagtcgtg
gatacaaccccacagttaaattctaatcagcctttaaaactttatcagtttcacaa----
------------aatgagtaatagaaactacaccaaggtacaa------------gtgcg
attacatcgctaaaagg---------------taatacatggaatggctaaacttaacca
tatccataaacaatattagagatgcttttgataaatcctataaatgtattaataaaaccg
cgctgatcaaaactcagacgcttatttttcacataaaggtattgataacacaatacaaca
cattacaaaacctaatagtaacaaacaaaagcaaactcactgaagaacataaagtccaat
gcttcaaagttctcagttca-----------------------------tttggtaaaag
actacata-ataccagcgttagacacagtattataatagaagtcccaacagaactaacca
aaatagcagaattcga---------cgaaagccagttaagagacttgga------cgagt
cgcagccgttagaagatttagatat--------cgaaagc----------------gata
tcgaatcaat--------------------------------------------------
---agaagaattaaaatt---taataccgtacaaccaaatacaagaaacatggccaacgc
attagaagctcagagagcatacgttaaacaggta---------tctgccacagtacctga
attcgatggtaagaaactccatttaaacaggtttgtgacagcacttaagttgacggatct
aactaaaggagatcaagaaactttagcagtagaggtcataaagacc--------------
aaaattattggcccattaaactataaagtagaacatgcgacaacgatacaggcaat----
----aattaccatattgcaggcaaacgtaaaaggcgaatcgcctgacgttataaaggcca
a----attaataaatgcccaacaaagaggcaagaccgcgtctcagta-------------
------------------------------------------------------------
------------------------------------------------------------
------------------------------------------------------------
------------------------------------------------------------
--------tgttacagaaatagacagtatgcgtaagcagctcgaggcagcttacatagac
ggcggattagacgccgataatgctgacaaattcgcgactaaagagtcgatatcagcaatg
accaaaaactgtgccaacgaggcacttaaaatgatcttaactgcaggtacatttagtaca
ttcaacgacgcaatggaaaaatacctacattgcagtacagaaataaccggcaattcaaat
acagtcttattctataatgggaat------------------------------------
------------------------------------------------------------
--------------aatagacgtggtaattataatgcctactatcgtggtagaggcagaa
ataattataaccataattataaccagaattataaccaaggttataataataacaacagag
gtcgcggaggctaccgcggccac---ggta--ataacagagacggaggtaaccgaagggg
taaccaaagtcagaataataataacaaccgaaa-------------tgtgcgtaacgtac
aa------------------tcggaaaacagccagacccccttaagcgatcaacagtaaa
agtgtt----------------------taaa---------gtaaacctaaatctgagta
ttttcattaagacaaaaaaccatgaaacaaacacagttcttacattactaatagacacag
gtgca-------------------------------------------------------
------------------------------------------------------------
------------------------------------------------------------
------------------------------------------------------------
----------gaaatttcattgctaaaagc-----caaagcaaag------gaatataat
aatataaatttcagtaatatatcaaatattacaggtattgggcaaggaa----------c
catacagtctataggtac------agtagatcttgacatacgcattcaggatgttctagt
gccacatg-aatttcatgtagtacctgagaattttccgataccatgcgatggcataatcg
gaatagattttatcaagaaatacaattgcgtattagagtttcaaaataacaaagactggt
----tcacaataagacccaataacttcagtagacagattagtgtaccaattacacataac
ttagactccaacacactcttattgccagctagatgcgaagtaatcagacaagtcaaatta
ctcactaacgaaaaaacggtggtagtaccaaatcaggagctgcaaccaggtataatagta
gcaagcaccattgccgatagcaaaaacgcattgattcgcattataaatacaaataataaa
gacgccataatagatagcgcgaagatcaaatgc------gaatcaatgaaagactatgac
atttttacaacaccagtagaaaaggaaaatagaactgaagaaattttaaaacaattaaga
---t----------------tccctaaacaattcaataatgaactaactaagttatgcac
cgagtttagcgatatttttggtctagaaacagaaccaatatcggctaacaatttctacaa
acaaaaactcagattaggggaaaaaacaccggtctatataaaaaactatcgcatggcaga
tagccaaaaaccagaaatcgccagacaggtaaaaaaattaatagatgatggaatagttga
acca---tcaatgtctgaatataatagtccattacttttggttccaaagaaaccacttcc
gaatacggaaaaaagatggcgattagcagttgactatcgtcaaataaataagaaactatt
atcagacaaatttccacttccaagaatagaagatattcttgatcaattaggaagagcaaa
gtatttttcatgtctc-gacctaatgtctggattccaccagatagaactagaaaaaaggt
atagagatataacgtcattttcaacagcc-----------------------------aa
tggctcatatcgcttcacgcgattaccatacggactgaaagtagcaccaaactccttcca
acgtatg-----------atgacacttgcattttctggtcttg---aaccatcgcaagca
tttctatatatggatgacttagtagtaataggttgttcagaaaaacatatgctcaaaaat
ttgactaacgtattcgagctatgtagacgacataatttgaaactacatccagggaaatgt
tctttctttatgaaagaagtaacatatttgggtcacaaatgtaccgataaaggtatactc
ccagatgacaccaaatatgaagttatagaaaaatatcctataccaacagatgccgacagt
gctaggcgtttcgtagccttctgtaattattacagacgtttcattaaaaatttttctgat
cattcacgc------------------------cacttaacgaggctttg---taaaaag
aatgttcaattcgaatggacagcagaatgcaatgatgcattcgaataccttaaaacagaa
ttaatgaaaccaacattactacagtacccagatttcggtaaagaattttgcataacaacc
gatgctagtaaacaggcatgcggagcggtacttacaca------agatcacaatggtcaa
caacttccagtggcatacgcttcaagaatgttcactcaaggtgaaagtaataagtccact
acagaacaagaattaacggccattcattgggccataaatcattttcgaccatacatatat
ggcaagcatttcatggtaaaaagcgatcatagaccattgtcatacctattctctatgaaa
---------------aatccaagttcaaaactcactcgtatgaggctggatttagaagag
tatgactttactgtagaatat---cttaaggggaaagataaccatattgcggacgccttg
tctcgcataacaataa----aagatctgaaaa-----caatcaacagagaattgacttgt
attctaatatctctttcaaaggcttatttcaaaagccggaatgcataaaataacaaaaat
gcgaatatcaccaagcgaacagatgttccaatttgtatcactaaatgaatttaaaataaa
gggcaaccgagtactcgaaaaagtagaactagctattctacaaaaggtgataattataga
caaaaatgacgaagctcagattaaagaaattttgacaaaattccatgatgatcctataga
aggaggccacactggtatttcgcgaacccagtcaaaa-----------------------
------------------------------------------------------------
--------------------------atcaaaagattttattattggccccagatgacca
agacaatctcaaagtatgtaaagacttgtttgaaatgtcaacaagccaaaattacaacac
a------------------------tacgaaaactccattaacattgatgccaacgccag
caacagcatttgatactgttttaattgataccattggtccactaccgaaatcggaagacg
gaaatgagtatgcagttacaatca-----------------tatgcgatctaaccaagtt
tttagtaactattccaacaccaaataaaagtgctaaaacagttgcaaaggctatatt---
------------------------------------------------------------
------------------------------------------------------------
------------------------------------------------------------
------------------------------------------------------------
------------------------------------------------------------
------------------------------------------------------------
---------------------------tgaattatttgtactgaagtacggtccaatgaa
gacgttcattacagatcaaggtacggaatacaaaaattcacttatgaatgaattatgcaa
atatatgcatatagaaaatctaacatc---------------------------------
------------------------------------------------------------
------------tagcgctcaccatcatcaaactttaggaacaatagaaagaagccaccg
aacttttaatgaatatatacgttcatacatatcggttaacaaaagtgattgggacatttg
gttaccatatttcacttattgcttcaatacaacaccctcaatagtccatgactatt----
------------------------------------------------------------
------------------------------------------------------------
------------------------------------------------------------
------------------------------------------------------------
----------------------gcccatacgaactagtatttggcagactacccagacaa
ttcaaag-----------------------------atttcagtaagataaacaaaatag
acccaatatacaacttagacgactactctaaagagcttaaatgcagactagaattgtaca
acagagcaagaagaatgttagaaaaagcaaaagcggatagaaaattaagatatgatagga
atacaaataatttcgaattaaaaataggagataaagtattacttagaaaagaaacaggtc
ataagttagataaaagatatg-aaggtccttatgacgtagtagatataggaataaatgac
aatataaccattaaaacaggaagtaagaaacaacaaatagtacataaagataggctaaaa
aa-------gcacaaat----------------------------------agaatgaaa
aaaaaaaagggcaatcaatgccaaacctttcataataaaacttaaataacggcctgatca
gccaaaa---caatataacaaagacatagatataatcgaa-----------tttttatta
attcaaaatacatacatattttttctttattcatttaaaaattctatatcataaataatg
ttaattcattaaaaataatatttaagtaatttttattttata------------------
--atggtaatatagttgatagaaaataacttcatttc-------tttacgttattttaaa
aaagaggggagg-
>Gypsy-24_DEl_412_mdg1 7813 bp
cgaccgt--------tggaacactggc--ctgagtgagtagagtattgtgagtgatgggt
cgcggtgaagttattaaaaagttgagcaaagaaaatctaaaaca----------------
---------------------ccgtggaaggcaactcctgagctacaggccaggcttga-
----------aggaaataaaaaataaaaacccaacaccgcaagctcactcagcaacacaa
gccagaaatcctgccc-aacgattgcccgggaccactatatagcccggcgtgcaaatcaa
c----------------tgcatgaagcccacgacctgtg--------cgaagaccggcac
gggacaacagcagcagagaactcaacaagcgccatttgcactgcgatgcataactgcgat
gcatatttttttaataat-ataatataatttttgtaaaactgaaaatgacaaaccc----
--------------------------------------------------aaaatttctt
aaaaacaaaataaaaaatttcaattacaaaaaaaacaatttaatgagccaatatacatgg
cacattaatcaccaaatataattggcataaattataaaacacccaaaatgggtttagtag
acaccaaagtggta------------------gactcaacggcaaacgttgtaaataaga
tcgaatctgaaaaaattgacacatgagcagttataaaaattatataaattgcacaataag
tgcccaaacgacatcaataatttttcattcaaagatgaatatttaggacgaacactag--
atttcgtcgcttacaaaaagcct-----------tagtatggaatgggaggaattaatta
cccatatccataaaataaaagaagcttttataaaatcctataaaagtttaagccaaaaaa
ggccaatacaacaagatacaataagaaaacatgcaaaaatacttgtcgacttatttaatg
aggcaagaatattagtgcatgaaaatagaaaaataataagtaaaacgaa-ctggtcaaag
gtatcaaaattattgatcaa-----------------------------gttacgttcga
acttattaacagtcagagagaggtataaattggatataactataccaacaattttaaata
cccctctgacaatagatccaagtgaagaacttgaatcaaataaccctgaaccaactgagt
cagacacacaagaaagctcgactctgaggtagaggaagaaactaagttagaagaaaccga
tctacacgatctaacaatccctgcggtattaacaataccaaaaacacaggaagaggatac
---tgaagattcagacct---ggaaataatagaatccaagcctaccataatggcagacga
aaccattgcccagcgggcatacataaaagatata---------tcaagcgccatacccga
attcaatggccaaaaattgaatctacgaagattcataacagcagtcaaattggttgactt
aacaaaaggaccatttgaacacctggctatcgaagtaattaagtcg--------------
aaaatagtaggctcaaccttatacaaggtgcaaaatgaaaccactattacggcaat----
----aattgcgaagctggaagccaatgtcgtcggtgaaacatccgatgtactaaaggcta
a----aatgactaaaacaacgcagaaaggaaaaactgctgaaaaatt-------------
------------------------------------------------------------
------------------------------------------------------------
------------------------------------------------------------
------------------------------------------------------------
--------taccaatgaaatagacaatttacgaaagctacttgaagcttcgtatatcgat
gaagggttatcagccgaacatgctgataagttcagcacaaaagaagccatcaacacaatg
gttaaaaactgtgagcatggcagacttaaaacaatactagaagctggtaactttaccaca
atgaatgatgccatcacaaagtatatacaatgtagtacggaaatgacgggcaacgcgaac
tccatattatacgcacgtggaggacaagcctatcgaggtaattttcgtggtagaggaggc
cgctaccaataccaaaatggatataaccgatacaacggtataatcaaagttatgataacc
ggaccaacaactataataatagtaataataataataataataataataataataataata
ataataataataataataataataataataataataataataataataataataataata
ataataataataataataataataataata--ataataataataataataataataataa
taataataataataataataataataataataataataataataattgtccgaactgtac
aagctacga------------cggaaaactcgtaaactcccttaagatagaaacaaacgt
aaaaca----------------------aacagttcatacaatcaaccttaatttcaatc
ttttcgtttcactccggaatgaacaaactaagaaattatatacattattagttgatactg
gtgca-------------------------------------------------------
------------------------------------------------------------
------------------------------------------------------------
------------------------------------------------------------
----------gatatttcattaataaaaga-----aaattcagattcatt---------t
aacgtagatcacacaaatattatttaaatatcagg-gttggtgaaggaa----------c
aaccaactctaaaaatttcaatagaacttctttcagaactaata----------------
---------------atttagtaacaacagattt-ccaattccatgtgatggaa-aattg
gcatcgacttcatgaaaaaatataattgtcaaatagacttaaaaccagaaaacgatt-gc
----ttatactaaggcccaacaatctcgatcacccaataaacattccaataaatcataca
cttcaaaacaatttgacaattctacgagcaaggtccgaagttgtccgaaaaattgctata
aacgcagcaaccaagtatgtatttataccaaaccaagaaatccaaaacggagtattcatt
ggaaactccattgcagattcaaaaaatacatttgtccgaattttaaatactacaaataaa
aacgaaattatccacttaaaggaactaaaaatt------gaaccattagatgactacgaa
atagtaaaaacaaacg-actaaatgacaacaatacagatactttaaataaattgaataaa
aatt----------------tcccttcccaattttaaacaatacttaatgaattatgcac
aaaatacatggacatattcggaatagaaaccgaatcaatatcaacaaataatttttacaa
acaaaaaattagattgaaagatgatgaaccagtttatattaaaaactacagaattcctca
cagtcaaaaagaagaagtagataaacaagtcgataaattaatcaaagataaaatcataga
acct---tcggtatcagaatataaaagtccattattaattgtacccaaaaagtcactacc
caataccgataaaagatggcgtttagtaattgactaccgccaaatcaataagaaaatctt
atccgataaattcccattaccaagaatagacgacattctcgatcaactaggcagagcaaa
atacttctcatgttta-gatttaatgtcaggatttcatcaaatagaactcgaagaaaact
ctcggaatataacgtcattttccacgagc-----------------------------aa
tggctcctatcgtttcacgcgattaccttatggcttaaaaatagcaccaaattctttcca
aagaatg-----------atgacaattgcattttcaggtatcg---aaccttcacaggca
ttcctttatatggatgacctaattgtcatcggttgttcagaaaagcatatgattaaaaac
ctcacaaacgtttttgatttatgcaggaaacacaaccttaaattgcacccagaaaagtgc
acatttttcagacacgaagtgaccttccttggacataagtgtactgacaaaggtattcta
ccagacaacaagaaatatgaggtcatagaaaaatacccagtcccaacggacgcagatagc
gctagaagattcgttgcattctgcaattattacagaagattcattaaaaatttttccgat
ttttcacga------------------------cacataacgcgattatg---caaaaag
aatgtaaaattcgagtggacagatcaatgtcaaaaagccttcgagtacctaaaaatacaa
ctgatgaaaccaacattattacagtatcccgactttaataaagaattttgcataacaacg
gatgcaagtaaacaagcatgcggagccgttctaacaca------agaacataatggaacg
catctaccagtagcatacgcatcacgttcattcacaaaaggagaaagtaataaaaacacg
acagagcaagaattagcagctatacattgggcaattaaacactttagacc-tatatatac
ggaaaacacttcacagtaaaaacagaccacagaccactaacatatctattttcaatgact
---------------aacccaagttcaaaattaaccagaatgagacttgacttagaggaa
tacgattttactgttgaatat---cttaagggaaaggacaatcacattgcagacgcatta
tctcgaataaccataa----cggattaaaaaatattcaaacgaataataaattgatatgt
acaccaatatctctttcaaaggcttgaaaagcaagccggtatactaaatatcagccaact
caaagtggcaccgagcgaaaagatctttgacaccatctcaatggaatctttcaaaataat
gggcaataaaatattacaatctctaagagtagcgctactcaagccggtgaccctattatc
aaataatgataaa---gagaaagaagcaatactgtttacattccatgacgatccaataca
aggaggtcatacaggcatagctagaacattagcaaaat----------------------
------------------------------------------------------------
--------------------------atgaaaaggtattattattg--------------
------------------------------------------------------------
------------------------------------------------------------
------------------------------------------------------------
------------------------------------------------------------
------------------------------------------------------------
------------------------------------------------------------
------------------------------------------------------------
------------------------------------------------------------
------------------------------------------------------------
------------------------------------------------------------
------------------------------------------------------------
------------------------------------------------------------
------------------------------------------------------------
-------------aaaaacatgacttc---------------------------------
------------------------------------------------------------
------------taccgcacatcattaccagagtgtaggtactgtggagcgaagccacag
aacacagattg------------------cgttgaatctgagggcagagcggg-------
------------------------------------------cgtttatcgcgatt----
------------------------------------------------------------
------------------------------------------------------------
------------------------------------------------------------
------------------------------------------------------------
----------------------acgcccatctgccaggcttaggt---------------
------------------------------------------------------------
------------------------------------------------------------
------------------------------------------------------------
----------------tttgacaaaaagggata---ttttattgaaaaatggaacaaggc
attagatagactttaaaaccgtctggaccctataaggttacaagtatagaagaaaatgat
aacatagtaatttca------aataataaaaaccaaacagttcataaggataggttaaag
aattttcactcataattttcaacta-aataattagcaatggtctgatcaaccaaataagt
tctaataatatatactaatata---------acaaagtaaaaccaataccaattctttca
gattcca---ttttataacaaaaaaaaaattata--------------------------
--------tatatatatataatattatatataacaaaaaacaaataaataaaaaccaaaa
caaatactaa-------ataattaaaacatttttaaattttccaaaatgctatattttaa
acaattaaacataatgactagaaaataacttcatttt-------attacgttatttttca
aaaggagggaga-
>RLX-incop_TEdenovo_scaf-B-P146_54-Map3_reversed 7813 bp
------------------------------------------------------------
------------------------------------------------------------
------------------------------------------------------------
------------------------------------------------------------
------------------------------------------------------------
------------------------------------------------------------
------------------------------------------------------------
------------------------------------------------------------
------------------------------------------------------------
------------aa----------------------------------------------
------------------------------------------------------------
------------------------------------------------------------
-----------------------------------aataatttaaacatggcgcaa----
------------------------------------------------------------
------------------------------------------------------------
------------------------tccccagcagattttttacgtt--------------
------------------------------------------------------------
------------------------------------------------------------
------------------------------------------------------------
------------------------------------------------------------
------------------------------------------------------------
------------------------------------------------------------
------------------------------------------------------------
------------------------------------------------------------
------------------------------------------------------------
------tggctggcaaccaaat--------------------------------------
------------------------------------------------------------
------------------------------------------------------------
------------------------------------------------------------
------------------------------------------------------------
------------------------------------------------------------
------------------------------------------------------------
------------------------------------------------------------
------------------------------------------------------------
----------------aaatcaaaaatatgcgggtgatccattaggttt-----------
------------------------------------------------------------
------------------------------------------------------------
------------------------------------------------------------
------------------------------------------------------------
------------------------------------------------------------
------------------------------------------------------------
------------------------------------------------------------
------------------------------------------------------------
------------------------------------------------------------
---------------------------------aaattctttt-----------------
------------------------------------------------------------
------------------------------------------------------------
------------------------------------------------------------
------------------------------------------------------------
------------------------------------------------------------
------------------------------------------------------------
------------------------------------------------------------
------------------------------------------------------------
------------------------------------------------------------
------------------------------------------------------------
--atcgattccattaatttgttgaa--------------------------gcaattagc
----tggtaataa-----------------------------------------------
------------------------------------------------------------
------------------------------------------------------------
------------------------------------------------------------
------------------------------------------------------------
------------------------------------------------------------
------------------------------------------------------------
---------------------------------------------tggcgatttccttaa
acaa--------------------------------------------------------
------------------------------------------------------------
------------------------------------------------------------
------------------------------------------------------------
------------------------------------------------------------
---tttattttgtcta-agcttgatg------------------------gaaaag----
------------------------------------------------------------
---------------caagagaatgcgttcc--------attggaaccaagctctgttga
cgaaat--------------------------------tgtca---acgctttgaaaaat
tctattaaacccgataactccaaagttatt---------gaaggtcgaatgctt------
----------tctttgaaattcgacaatgccaaaaccactgattatgctaaacaag----
------------------------------------------------------------
------------------------------------------------------------
--------------------ctgaagagcttgcagaggctctccaaagaa----------
------------------------------------------------------------
------------------------------------------------------------
-------------------------------------------------gcctaattgta
gaaggaattccacaagca------------------------------------------
------------------------------------------------------------
---aaagctaagtcaatggctgttgaacgaactgttgaaatgtgtagacaat--------
------------------------------------------cgtcccgtttcga-----
------------------------------------------------------------
--------tacggttgaat---------------------------------ccgtattg
gctgccacagcatttg----ctgaaccgaaag----------------------------
------------------------------------------------------------
------------------------------------------------------------
------------------------------------------------------------
------------------------------------------------------------
-----------------cagcaaaaacgccaaaaaga-----------------------
------------------------------------------------------------
------------------------------------------------------------
------------------------------------------------------------
------------------------------------------------------------
------------------------------------------------------------
------------------------------------------------------------
------------------------------------------------------------
------------------------------------------------------------
------------------------------------------------------------
------------------------------------------------------------
------------------------------------------------------------
------------------------------------------------------------
------------------------------------------------------------
------------------------------------------------------------
-----------------------------------------------------aaagcaa
gtatttgctttgcaaaaatatagcaac---------------------------------
------------------------------------------------------------
------------a-----------------------------------------------
------------------------------------------------------------
------------------------------------------------------------
------------------------------------------------------------
------------------------------------------------------------
------------------------------------------------------------
------------------------------------------------------------
------------------------------------------------------------
------------------------------------------------------------
------------------------------------------------------------
------------------------------------------------------------
------------------------------------------------------------
---------------------------------gaggtcgtggcaacaggggtcgtggtc
agttcaataacc-------gacagaataataactattcaaaccagaataat---------
------------------------------------------------------------
------------------------------------------------------------
------------------------------------------------------------
------------------------------------------------------------
------------------------------------------------------------
------------------------------------------------------------
-------------
>GYPSY9-I_AG_mdg1 7813 bp
cgaccgt-----------------------------------------------------
------tcgacaggcagaagtgtaagcaaattattt-caagtaaaatgtgatacgtacaa
cggtaacgtaaagcttaagtgtcgtgtgacgaaccaaaagtattgtgaccataaccggca
ttcggcggaaagtg----aaaaaaaaagtgtcaaatgtgcaatttttttttacggaacac
gcagccatatgtgaaagaacagctacaagcaagtttcgtacagtgcagaatgaaaaataa
aaacatttagtgcagtgtaagtgcgaaatgaatgtttaattgatgaacaaacattaacc-
--------------------------------tagtagagtaaccttgaaaa--------
------------------------------------------------------------
-----------------------------------------------------actatag
aaaaaagc-------cactttgttaaaaaggttacccaagttcaacagtaatctatacga
ttcttggagaataaagtgcagtgcaaaacaagctgtggtcagt-gtgattgaatcaaccg
ttcccaccgtggaagacgaaaagaaaaaccgagcccactgcctaatctggattggcagac
gagaatgaacaagtgtcccaaccca------------------agacatcgagcgacaac
tgataattcacaatcagcaaaaatatggtcaaat--------gggttttcaaagctagga
aatagg----aaataggaagtaattgaaaacaattgaaaaaggaatgattactataagcg
ataaaatcgaaattttgaaatatatatttaaaaaaatacagga---tcctaatcaaagaa
cttgtacaagaacacaactaagaattaaagctgaagaaacatt------------taaag
aaattcaaaatgacatcgaaaaaaatagatacaaatatacttttaacaaactattagaat
ttagcaaaatttctaatgcattaatacaaaatatcattgctatgagcacatcaaaaacca
acgacgattcacgtaacaagtcatctgatttttctacaaatagctcagaggataaaaata
tcaatttaacactgttaacaactagtagattatcatttaaactcttagctcagatcatat
ttgtcttactaaag--------------ctgcataaaaaaattaaaatggctaattttga
tattaaaacagccacaggtcttgtacccacatatga------------------------
---cgggtcacccgatacctttaatgcatttgaggacgcttcaacgctattgttcgag--
-------------------------------------------t-------taaatccaa
accatgaagaaat-------gctcgtaaaattc----ataagaaccagact--ga---ct
ggtaaggctagaatagggttacctagcaa----tataacga-----------cttttaat
gaattaatcagtgatataaagagaagatgtgaagaaaaaacaacacctgataaagt----
----aatagcaaaactaaaatcca------------------------------------
---------------------taaaaacaagggatgcacaatcaatt-------------
------------------------------------------------------------
------------------------------------------------------------
------------------------------------------------------------
------------------------------------------------------------
--------tgcaatgaggtcgaactactt-tcagagaaactgaaggtaatttatcttaaa
caaggaattccagaaaaaatagctaacgatatggcaataaaaacaggtatcgacacactt
aaagaaaaggtagcaaactctgaaactaaaatactgttgaaggcaggtacttttgcgaca
ataaccgatgcaacacagaaagtaatggagaatgaaagtgaagaaacaaacagaactact
aatgtccttaacataaatacacaacgctacaatagaaactatcctagaaaccaaggtaac
ca----------------------------------------------------------
--------------g-----aataggaacaatcaaaacaactatggtccaaatacaaacc
aaccataccgaaactactataataacagaaataataacaacttcaacaatcgaaataata
acaatagcagctacaacaacaatctgcgaa--acaatattcgctataacaacagatttat
tcagggatacaataatgaaagatacaactccaacttcaatgg----taatcagaacagac
caaacaaaaacctaagggcaataacaaatggagaaaccctagatcaatttactcattaga
gctaaa----------------------tggagttgattatataaagattagattgagca
tt---------------------gcaaataatgaaacatcaatattactagttgatacag
gagca-------------------------------------------------------
------------------------------------------------------------
------------------------------------------------------------
------------------------------------------------------------
----------tcaatttctttattcaaagc------------------aagcaagttaaa
gaaaaatcatggcccaatacgttcagactcaatatcattaacagggatatctaacacacc
aatttattcaaaaggaag------tacaacatgcactatatatttcaacaatctagaatt
ggaacacg-attttgtattagttccagatgaattcaacataggagcagatggtatattag
gcagagacttttacaaactatacagatgttcaattaattatc--atttggaaatgcttac
attcacgtgtcaggga-gaagaaattcagcataacattgaagaagatgatggaaaaggat
tta----------------ttttaccaatcagaagtgaagtggtacgtaaagtatatctt
ccaaacattacagaggataccatagtcttcgcacaagaaattcaaccaggagtattctgt
ggcagcactattatttcaaaggataatcagttaattaaattcatcaatacaaggcagaga
aatatttacataacaaacgcagaatttaaacccattacagaaccattagcaaattatgaa
gtgaaacaagtgaataacaaag------taggagaaattaataatgatagattacaaaaa
ctatcaaaaaagtagataaatccccactacggaaatttataatttgaagaaaatcgtaac
tgaatataacgatatattttgcgtagaggatgatcccattactacaaataacttttaccc
tcagaaaattgaattaaaggataatattcctacgtatataccgaattataaacaaatata
ctcacaggctgatgaaatacaaaatcaggtagacaaaatgcttaagaatgacataattga
acac---tcagtctccccatataactcacctatattattggttccaaagaaatcaacgga
tgat---aataaaaaatggagacttgtagtagatttcaggcagctaaacaaaaaggttat
accagataaatttccattaccaagaatagatacaatattagatcagctagggagagcaaa
atattttagcaccctt-gatctcatgtcaggattccatcaaatacctttagaaaatgatt
caagaaaatttacagctttttcaaccgga-----------------------------tc
agggcattaccaatttaaacgtatgccgttcggtttaaacattagccccaacagctttca
acgcatg-----------atggctatcgctatggcaggattaa---ctcctgagctagca
tttgtatatatagacgatataatcgttactggctgcagtgcacggcagcacatcagtaac
atagttaaggtttttgataggttaaggtcttacaatttaaaattaaatccagaaaaatgt
tcatttttcaaaacagaagttacttatttaggtcataagataacagataagggtatatac
ccagacgattctaagtttgaaacaattagaaacttccctttacctaaaaatgcagatgaa
gtacgaagatttgttgcattttgtaattattatcgtaaatttgtacagaattttgcaaaa
attgctaaa------------------------cctttaaataacctaat---taagaaa
aatgtcaagtttatttggacagatgaatgccaaaaagcatttaatagtttaaaagaaagc
cttttgtctccagcagtcttgaagtatccggattttactaaagaattcatactaacaact
gatgcttcagatgtagcatgtggagcagttatttctca------aatcacagatggaaaa
gatcacccaatcgcgtatgcaagcaaaagcttcacgcaaggagaaaagaataagcctatc
atagaaaaggaacttacagcaattcactgggcaatcaattatttcaaaccatatctatac
ggcagaaaattcaccgtaaaaacagatcatagaccattagtatacctgtttggtatgaaa
---------------aacccaacatctaaactaacaagaatgagactagatttagaagaa
tttgattttaaaatagaattt---ttagcaggtaaaaccaacgtagtagcagatgcttta
tccagaattataactgtctgatgagcttaaagcatcaattccaaaaaataataataactt
ctgcgaagagttactgcatgaatcatgcctaatcgctagaaaatac---cacaagaattt
agcaattgcatcgaatgacagattattcgaattttactcaatgtcgaccataaaagaaat
aattaacaaaatgataacagacgttcacatcgtcgtatttacaccacctagactggtaga
agatacagaagaa------cagatcaaaataatgtccaatttccacacaacaccatc---
aggaggtcatatagga-caattcaagctgtatagtaag----------------------
------------------------------------------------------------
--------------------------ataaaggataaattcaaatggaaaaatatgaaag
cggatatcatcaagtatgtaaaaagttgtaaagcatgcgcaactaataagatcttaaaac
a------------------------tactaaagagaaaactgttgtgacgacaacaccct
ctaaaccttttaacatcataacgattgataccgtaggtcctttaccaaaaacagcaaata
ataatcgatacgcagttacgatcc-----------------aatgcgcattatcgaaata
tatcgtaatcatcccgattcaaaacaaagaagcaaatacaatagcaaaagcattagt---
------------------------------------------------------------
------------------------------------------------------------
------------------------------------------------------------
------------------------------------------------------------
------------------------------------------------------------
------------------------------------------------------------
---------------------------agaaaattttattcttacatttggaaacttttt
agaaatgagatcagatcaaggacttgaatataacaatgaaattttggcacaaatatcaaa
aatattagaaatcaaacaaacatttgc---------------------------------
------------------------------------------------------------
------------agcagcatatcatccacaaacaataggatctttagagcgaaaccatag
aagtttaaatgaatatttacgaagttacaccaatgagcatcatgatgactgggatcaatg
gactaaattttatgaattcgtttataacacatcagtacatagcacaactaatttca----
------------------------------------------------------------
------------------------------------------------------------
------------------------------------------------------------
------------------------------------------------------------
----------------------cacctttcgaattaatatttggcagacaagctaattta
ccacaag-----------------------------aattatataa---aacaaaagtag
agctattatacaatatagaacaatattacaatgaaatgaagtttaaattacaaaaacatg
aaattgcaaaacaaaaacttattcaagcaaaattacaacgtcaagcaaaattgaatgaaa
atataaacaaatgaaacatacgaataggagattatgtctatttaacaaacgaaaatagaa
ggaaattagatccagcttata-taggaccatttacagtcttagaaattacaaatacaaac
tgcgttataaaacacaatcaaacaggaaaaaccacaacagtacataaaaacagattaaaa
catttttagtgaataat-------------------------------------------
------------------------------------------------------------
------------------------------------------------------------
------------------------------------------------------------
------------------------------------------------------------
------------gcactctttcgtataaactcaatcg---------tacattat--tcaa
aaagggtggagg-
>GYPSY8-I_AG_mdg1_5904 7813 bp
cgaccgt-----------------------------------------------------
------tcgacaggcagaagtataagcaaattatttacaagtaaaatgtgataagtacaa
cggtaacgtaaaacgtaagtgtcgtgtgacaaaccaaaagtattgtgaccataaccggca
ttcgacgggacgtgagaaaaaaaaaaagtgtcaaatgtgcatttttttttaacgaaacac
gctgccatatgtgaaagaacagccagaagcaa-----gtgcagtgcagaaaaaaaaac--
-aatatttagtgcaatgt-agtgcaaaaggaatgtcaaattgatgaaca-----------
--------------------------------aagtagagtaaccttaaaaactaaagct
aatgttgatggtgataatgatcttaccattattcaaacacaaaatgttcattcagagcag
catgaaacccatgaattaaaactgaacattgtgctgatacttcttgctatcatactcatg
caaaaagtaattaaaaactctagcaaaacgttcaataacatacagtaactatctatacga
ttcgtggagaataaagtgcatagcgaaactacggttcacaagcagcgattgaatcaacct
ttcccaacgtggaagacgaaaatacaagacgagcccactgcccaatctggattggcaggc
aagaatagacaagtgt------cca------------------agacatcgagcgacgac
tgatagtatgcaatcagtaagaacataatcaaatatcaaatcaaagttttcaagctagga
aatgagttctataaaaagattacatgaaaacaatcaaaacaggaatgattactataagcg
atagaattgaaattttgaaacatatctttaaaaaaatacagga---ccccaatcaaagga
cttgtacgaaaacacaactcagaatacaagccgaggaaacatt------------taaag
agattcaaaaagagatagaaaaaaataaattcaaatacacctttaacaaactattagaat
ttagtaaaatttctaacgcactaattcataatatcattgctatgagcacatcaaaaacca
acgacgactcacataacaagacatctgattgctcaacaaatagcttagaagacaaaaata
ccaacttaacattattgacaaccaataagttatcgttcaaactcttagcacagaccatat
cagcctttctacaa--------------ctccataaaaaatctaaaatggc---tttcga
tcttaatagcgtagggttctccgtactcac------------------------------
-----gggcatgcaac----------cgtttgagggtaaagcatccgaattgactaaa--
-------------------------------------------ttcatcgatacagtcaa
tacagtaaaaagtataatcagttcatcaaattcccttatagcaatcaacctccta---ct
cacaaaactaggaaaaga--acctagggaattgtttaaagaactgcctaaatccttcgat
gagataattgttaccatcaaaggaaggtatacgaataccatctcagtcgccaaaatttac
aaacaattatgcgacagaagaaaa------------------------------------
---------------------ggtaaatttgaaaattttaacacttt-------------
------------------------------------------------------------
------------------------------------------------------------
------------------------------------------------------------
------------------------------------------------------------
--------tgcaaagagcctcaacgaattggctgatcaactgcaaacagcatat------
------attcaggaaaacatgacacccgacatagcaa-------agacactaacaca---
------------------------------------------------------------
------------------------------------------------------------
------------------gcaaaacgtcataata-------------aaactaaaagaag
ca----------------------------------------------------------
--------------ggtatcagtagagacagccaa-------------------------
------------------ctaattttagacataaaagagttttcaagtatc------acc
gacatgctggatacagtgaaaagttatgaaggaaaaaacccgccaca-------------
----------------------------------------------tgaacagaatagtc
gcaccacaaactttacaccgaacgcaaatgcacaatacccacagtagttttgatgacagg
gataaa----------------------aacaaacaacttcataaaggttaaattgaaca
ta---------------------gctaacgggaaaaacacaacattggtcattgactccg
gagct-------------------------------------------------------
------------------------------------------------------------
------------------------------------------------------------
------------------------------------------------------------
----------gaggtatcactttttaaagcctcaagtttaaagaaacaaatccagttaaa
gaaaaa--------caaggaactcacactcataggtatcacaacagata----------c
aatgaaaacaaagggata------cactcaagcaaccattcattttggtgacaaaaatgt
cgagcatacattttttatta----taaaagacctaccaactcaagcagacggagtattag
gaatggactttatcagtaaattccaatgcgacatccttttttcgacttggatg---ttac
agttccgtaacggaaatgatatcattgaacaccccgttgatgacagcatcaatggaatta
ttg----------------aaataccaccaagaagtgaggtaattcgcaaactcacttta
aaaccaataacagaagattcagtaattttttctaaagaaataaaaccaggagtgtttatc
ggtaacacaataattagcaaaactgatccaaacatcaagcttatcaacacaactgagtca
acagcctttattaatacaggcacaatcagaccacaaatagaacctttaaaaaattatgaa
attttcttggcaaataattacaataccccagaaagaacta---------------gaata
attcgataaagatagaacagtaccggaaatagcaaaaagaaatttaaaaaaccttattgc
tgaattttcagatatattttgtctcgaaaatgagcctatcacaacaaataatttctacaa
acaaccaatagaactaatggacaacaacccatcatacatacctaattataaacaaatcca
ttcccaagcagatgaaattaatcaacaggtcgacaaaatgctgaaaaatgatataattga
acat---tcagtttcagcttataattcgcccattctcttagtcccgaaaaaatcgattga
cgga---agtaaaaagtggcgattagtagttgacttcagacaactaaataaaaaaatcct
gccggataaatttcctctccctagaatagatacaatattggaccagttaggtagagcaaa
atattttagcacactt-gacttaatgtcagggttccaccaaattgagctagaaccagcat
caagaagattcactgcattttccacacca-----------------------------ac
aggtcattatcaatttacgagaatgccttttggtttaaatataagcccaaatagttttca
acgtatg-----------atggcaatagctatggcaggattat---cacctgagctagca
tttgtttacatcgacgatataatcgttacagggtgcagcgcacaacaccatataagtaac
ttaagtaaggtttttaacaaattaagaaaatgcaatcttaagttaaatccagaaaaatgc
tgcttctttaaaacagaagtaacctatctaggtcacaaaataacagacaaaggtatatac
ccggatgactcaaaatacgaaataatagaaaaatttcctgtacccaaaaatgcaaatgat
gccagacgcttcgtagcattttgtaattattacagaaaatttgtacaaaactttgcaaaa
atagctaaa------------------------cctattaataaccttat---taaaaag
gacgtaaaatttgattggaccaaagaatgtcaggaagcttttgaaaaacttaaacaaagt
ttactctcaccaacaatactacaatatcccgattttacaaaacagttcattataacaact
gatgcatcggatacagcatgtggcgctgtattgtctca------aataactgacggaaac
gatttaccagtggcatttgccagcaaaagtttcacgccaggggagaaaaacaaaccaata
atagaaaaagaactgacagcgatccattgggcaatcaattactttaaaccatatatatat
ggtcgaaaattcattgtaaaaacagaccacagaccattagcatacctatttgggatgaaa
---------------aatccaacatctaagttaactcgtatgagattagatctagaagaa
tttgactttgacgtacagttc---ttagcagggaaagcaaacgtagcagcggacgcgttg
tctagagtagtcattatcagatgaacttaaggctcaaataccaacaaacatcgaaagcag
aaaaaaatagcctcttctaaacatttgcaaaatcgccaataactacaaaaacaaaaagct
agcttggtctctacacgaccaaatatttacacagtactctcatcaaacccttaaagaaat
cgccaacagagtgattgacaagtatgaattcatactgtttacaccacctaggtgggttga
aacagaacatgat------cggctaagaataatccatgattatcacatgaccccttc---
gggaggacacgtaggc-caattcagactttacaggaaa----------------------
------------------------------------------------------------
--------------------------ataagagatacttacacgtggaaaaacatgcgca
atgatatcaaaaattttatcaataagtgtgaagcatgcttagttaataaggtaaacagac
a------------------------cactaaagaacagacagtaattacaacgacgccta
acaaaccatttaacgttatatctattgacacagttggaccattgacaaagaccaataaca
actacaggtacgcaataactatac-----------------aatgtgacttgacaaaata
tgttgtaataatacctattcacaataaagaagcaaacactattgcaaaagcattagt---
------------------------------------------------------------
------------------------------------------------------------
------------------------------------------------------------
------------------------------------------------------------
------------------------------------------------------------
------------------------------------------------------------
---------------------------agaaaatttcatattaacatttggaacttttat
agagcttaaatcagatcaaggcttagaatacaataacgaaatccttaacaaaataacaga
aatcttacaaattaaacaaacgttcag---------------------------------
------------------------------------------------------------
------------tacagcataccatcctcaaaccataggagcactagaaagaaaccacag
gtgtttaaatgaatatcttagaagctttgtaaatgagcaccatgatgactgggatgactg
gattaaattttacgaatttgtttataacaccacagaacacacagacacaggttata----
------------------------------------------------------------
------------------------------------------------------------
------------------------------------------------------------
------------------------------------------------------------
----------------------cgccttacgaattaatttttggcagaaaagcaaatcta
cctcaag-----------------------------aaatttacca---aaacaaaatag
agccagtatataatgttgaacaatattataatgaaatgaaatttaaattacagaaacgcg
aaatagcacagaaaaaccttgtgagctctaaagaaaataggcaaaatatactaaataaaa
atactaactccttaaaacttgagataggcgacatagtttacttaacaaatgaaaatagga
agaaattggatcccgtttata-ttggaccatttacagtaacaaatatacaagaaccaaac
tgcaccataatacacaaaaccaccaacaaatcgtcaacagtacacaaaaacaggttaa--
----ttaaatcaaaa---------------------------------------------
------------------------------------------------------------
------------------------------------------------------------
------------------------------------------------------------
------------------------------------------------------------
----------------------gaataacttcaatcattttatttttacgttattctcct
aaagggaggagg-
>Gypsy-4_Di_Chimpo 7813 bp
tcgatgc-----------------------------------------------------
------------------------------------------------------------
------------------------------------------------------------
------------------------------------------------------------
-------------------------------gcaggaaccattgcaaatccctgatccga
gtgccgttaactcggtatttgccaaaatgcccttc-------------------------
------------------------------------------------------------
------------------------------------------------------------
------------------------------------------------------------
------------------------------------------------------------
------------------------------------------------------------
------------------------------------------------------------
------------------------------------------------------------
------------------------------------------------------------
------------------------------------------------------------
------------------------------------------------------------
------------------------------------------------------------
--------------------------------------------cctcaactaaattcca
ttaccaacatcgaaatgtttttcaccaaactggagagctg--------------------
------------------------------------------------------------
------------------------------------------------------------
------------------------------------------------------------
------------------------------------------------------------
------------------------------------------------------------
-----------------------gtttttgctgcaaggcctt------------------
---------------------------------ggcgcacgcaaagaacaagagaaatat
gcggcagtaatcgcgtacgccgatcccaaatacctcgatcaagtgcacgatcttgtcaat
aacccaccacaaacgaatccgtactccacacttaaacaagcaattttgtctaaatttgcc
gaatcagagatggtgcgcctc---------------gacaggcttgcgacaggaattcaa
ctcggcgacggtcgtccaagccatctactcagccaacttcagcaaac-------------
------------------------------------------------------------
------------------------------------------------------------
------------------------------------------------------------
------------------------------------------------------------
--------aaacgccaccaat---gacgaatcggttgtgcgtcgctactggatcaagcgc
ctaccaccacctgcacgtgctgtaatcgtaggcctacttgaaagctctcccaacaccacc
ctcgcacagctcgcaactgccgccgacgctgtgatggattctctcaactacgacacttca
gaccacatgtgtgcggtatcacaacaaaacgcccaccatgcttcacagggggatcgcatc
acacaactaggtaaacgcctagacgacaacgacaaaattctgcagcagatcaacaacaag
------------------------------------------------------------
--------------ctaagtcaactgcttagcaccacaaatcaacaacgcggtcggagtt
acaatcgatcgcccagcaacaacagc-taccg-----------gagcaacacaccatcca
gggacaactctaaccctcaattgtgctggt--accacaataaatacgcggacggtgccca
acgctgcatccaaccgtgctctttccacaccaacaacagttcaaaaaactaagcaccacc
gttggaaatccacagggcagttccgacggtcg-taacgcaaatgccccacaacgcctacc
attgct----------------------caaagtaaacatctgcagaatttcgtcctcta
accgtctcttcgttccagactccacatcggga------aaaagttttctcatcgacactg
gagct-------------------------------------------------------
------------------------------------------------------------
------------------------------------------------------------
------------------------------------------------------------
----------gacgtatccgttat---------------------accaccaaacacaat
caatcggcacatcgcagctgctaacagccatacactattcgcagccaatggaacagcaat
tcaaacttatggaaccactcgccttacgctggatctcg----------------------
gtctacgtcgccctttcacatggatttttaccatagccgacacaaaat-cccaatcattg
gttcagacttcttgcagcactttaatctactggtcgaccttaaaaactcaagatta----
------------------------------------------------------------
------------------------------------------------------------
---------------------------------------------------gtcgacgtc
gaaacacgcct--------atcatgctgt-------------------------------
--------------ggaatgtttagccaacaatcaacctcggagatcaggacatacaaca
ttcactgcgag-----------------ttctccaaactactggaagaatttaaggacat
------------------------------------------------------------
---------cacacagctcaact---caagtcctccacaagcaacagccaccaacgtcac
acattgcatcgaaaccaaag---gatctccaccattcgctaggcccagaaggcttactcc
agaaaaattcctagcagcaaaaagtgagttccagtacctaatcaaccttggcgtttgccg
cccg---tcaaagagcccttacgcctccccgttacacatggtccgtaa------------
---ggccactggtgaatggcgtccatgcggtgattaccgagccctcaacgcacaaaccac
cccagatcggtatcccttaccgcacatacaagactgtactcatatattttacgggaaaca
cgttttttcaaagatc-gatctaaaccgagcttaccatcaaattcccatcgaggcccgag
acattccaaaaacggccataactactcct-----------------------------tt
cggtttattcgaattcacccacatgacattcgggttgtgcaacgcggcacaaacattcca
acgatac-----------atgcataccgcactgtcagagatgg---attttgtcttc---
---gtttatgtcgatgacattgcggtcgcatcagtcaacatggagcagcaccaacttcac
ctccgccaagtttttgaacgactacgacaattcaacctcaccattaatccagcaaaatgc
agtttcggaaaaaaagcgatcgaattcttaggacaccatatcgactcaaacggcatcaaa
ccactgccagaaaaagttaaggccatctcggattttccactgcccaaaatcgctaaggag
ctacgcaggttcttggcaatgattaatttttacaggcgatttttgccaaatgcaatccag
caccaggca------------------------ccactaaatcaactcatgaagaatgac
tcaactccaatcacttggactgccgccaccatcaacaatttcaatgagtgtaaacgaacc
cttgcagaggcaacactactcgtccacccagcaccgactgcgccactgtctctctgtaca
gatgcaagcgatttcgcagtgggagccgtgctacatca------agtcgtcgacaatcag
ctacaaccaatgggattcttcagtgtaaaactaacagaaacgcaacgcaagtatagcaca
tacgatcgagagctcctcgccatatacctcagcattaaacactttcgcgacatgctagaa
ggacgaacatttgacattcgcacagatcataaacctttggtatacgctttttcgcagaaa
ccggaa---------aaagcctctccacgacaactccgacaattggatttcatcagccaa
ttcaccacctctattgttcat---gtggctggaatagaaaacactactgctgacacgctt
tcccgcatatcatccatcgaccgcgaaa---tcatcgactacaag---caa---------
------------------ctcagcatcgcacaagcaaactgcgaggaactaaaacgacta
ctcagcgacaacaccac------------agcattgcagttaaagtcaatcagcattccc
aactctacaaactctgt-------------------------------------------
---------------------------------------aatatgcgatctatccacatc
cagcgttcgaccttttgttccagagtcactaaggaaga----------------------
---------------------------acgtcatcagcaaactacacaacatttctcaca
gcggagttggatcaacgataaagctcatcaaacaacggtttgtatggccctcaatgcaca
aggacatttcgcaattcgtaaaacactgcgttccttgccaaaaatcaaaaatttcccgac
a------------------------cgttcgctcaccgctacagcacttcacgcttccta
ctcaaagatttgaccacatcaatctggatctcatcggaccattaccccaatcaggtca--
-atatagatactgcttaacaatca-----------------ttgaccgttatacacgttg
gccggaagccatcgcaatcgaggacatgcacgccaacacggtagcctcagcactcat---
------------------------------------------------------------
------------------------------------------------------------
------------------------------------------------------------
------------------------------------------------------------
------------------------------------------------------------
------------------------------------------------------------
---------------------------cggctcctggatctcaagatttggagttccagc
ccgcatcacaacagaccaaggaagacagttcgagtccaaattgttccatgaattgtcacg
aatgcttggaatagatcaccttcgcac---------------------------------
------------------------------------------------------------
------------aacagcatatcacccgcaagcaaatggaatcatcgaacgctggcacag
aacactta----------------------------------------------------
-----------aggcagccatcatgtgcaaga----atcgcatgaattggccacagaaac
ttccaatgatcctgctc-------------------------------------------
------------------------------------------------------------
------------------------------------------------------------
---------------------------------------------ggtttgcgatcagca
tttaagccagacatccaaacaacatcagcacaacttgtgtacggcacaacccttcgcctc
ccaggagttttttcatcaaaagtcaaacttccaacc------------------------
------------------------------------------------------------
------------------------------------------------------------
------------------------------------------------------------
-gcagactgagttcgcaaaggaactggaggaa----------------attatgcgagaa
atacggccaacccagacggcacaccatgactcatctaagcccttcgtttttaaagagctg
gaacatgcaactcacgtcttcttacgcaacgacaccgtccgtggatctcttcagcc----
------------------------------------------------------------
-------gccttacgatggaccctttgaagtaaaagaaaagcaaaccaaatacttcacca
taaacaccggcgcccgatgcatcaaagtttctattgaccgactcaagccagccttcatag
aggctcagcagccaacaaacacaccatcaccttca---------ccaaacccatccagta
accccaacatcaggactgaagacatcacgacgacccctgcagct----------------
-------------
>RLX-incop_TEdenovo_scaf-B-R5143-Map6 7813 bp
------------------------------------------------------------
------------------------------------------------------------
------------------------------------------------------------
------------------------------------------------------------
------------------------------------------------------------
------------------------------------------------------------
------------------------------------------------------------
------------------------------------------------------------
------------------------------------------------------------
------------------------------------------------------------
------------------------------------------------------------
------------------------------------------------------------
------------------------------------------------------------
------------------------------------------------------------
------------------------------------------------------------
------------------------------------------------------------
------------------------------------------------------------
------------------------------------------------------------
------------------------------------------------------------
------------------------------------------------------------
------------------------------------------------------------
------------------------------------------------------------
------------------------------------------------------------
------------------------------------------------------------
------------------------------------------------------------
------------------------------------------------------------
------------------------------------------------------------
------------------------------------------------------------
------------------------------------------------------------
------------------------------------------------------------
------------------------------------------------------------
------------------------------------------------------------
------------------------------------------------------------
------------------------------------------------------------
------------------------------------------------------------
------------------------------------------------------------
------------------------------------------------------------
------------------------------------------------------------
------------------------------------------------------------
------------------------------------------------------------
------------------------------------------------------------
------------------------------------------------------------
------------------------------------------------------------
------------------------------------------------------------
------------------------------------------------------------
------------------------------------------------------------
------------------------------------------------------------
------------------------------------------------------------
------------------------------------------------------------
------------------------------------------------------------
------------------------------------------------------------
------------------------------------------------------------
------------------------------------------------------------
------------------------------------------------------------
------------------------------------------------------------
------------------------------------------------------------
------------------------------------------------------------
------------------------------------------------------------
------------------------------------------------------------
------------------------------------------------------------
------------------------------------------------------------
------------------------------------------------------------
------------------------------------------------------------
------------------------------------------------------------
------------------------------------------------------------
------------------------------------------------------------
------------------------------------------------------------
------------------------------------------------------------
------------------------------------------------------------
------------------------------------------------------------
------------------------------------------------------------
------------------------------------------------------------
------------------------------------------------------------
------------------------------------------------------------
------------------------------------------------------------
------------------------------------------------------------
------------------------------------------------------------
------------------------------------------------------------
------------------------------------------------------------
------------------------------------------------------------
------------------------------------------------------------
------------------------------------------------------------
------------------------------------------------------------
------------------------------------------------------------
------------------------------------------------------------
------------------------------------------------------------
------------------------------------------------------------
------------------------------------------------------------
------------------------------------------------------------
------------------------------------------------------------
------------------------------------------------------------
------------------------------------------------------------
------------------------------------------------------------
------------------------------------------------------------
------ttggacc-----------------------------------------------
--------------------aaacattgtatcgctcgtcaaaaaagcaaagtctcacgtc
a------------------------caacaaatcaatattgcaaactttcgacgtaccta
acgaccgatttcaacatatcaacatcgacattgtaggacctctaccaccgtcaaataa--
-ttttcgctattgcctgacatgca-----------------tcgaccgtttttcacgttg
gccagcaattatgccaatcgaagacattacagccgaaacaattgctaaaacgcttct---
------------------------------------------------------------
------------------------------------------------------------
------------------------------------------------------------
------------------------------------------------------------
------------------------------------------------------------
------------------------------------------------------------
---------------------------caacggctggatctcaaattacggcgtaccaaa
aattgtgaccaccgatcaaggacgtcaattcgaatcaaatcttttcaaagaattttcaaa
attactcggatgcaaacacattatgac---------------------------------
------------------------------------------------------------
------------atcggcgtaccatccacaggcaaacggcagtattgaacgtttccaccg
cacaatga----------------------------------------------------
-----------aagcgtcaatcatgtgtcaagctacgtcaaacaaatggtccgaattaa-
taccactcattttgctt-------------------------------------------
------------------------------------------------------------
------------------------------------------------------------
---------------------------------------------ggtttacgaacgaat
tacaagcctgatatcgacgcatcgccagctcaaatggtatatggtaccacaattaaagta
ccaggcgtttttcaataccaacacaaaaaccgacaa------------------------
------------------------------------------------------------
------------------------------------------------------------
------------------------------------------------------------
-ttcaacagatttcgccaatcaactctgtcta----------------atgatggaacaa
ttgaaacctgttaaaacgtcgaaccattcatcgaacaaacatttcatccaaaaggatctc
gtcaattgcacacacgtcttcctacgtgacgattcagtacgacgtccattaaaaca----
------------------------------------------------------------
-------accatatgacggaccgtacaaagtaa---------------------------
------------------------------------------------------------
------------------------------------------------------------
------------------------------------------------------------
-------------
>Gypsy-7_DAn_Chimpo 7813 bp
tcactat-----------------------------------------------------
------------------------------------------------------------
------------------------------------------------------------
------------------------------------------------------------
-------------------------------atagacgcgagtaccggtgcttacaatgg
caaacaacgacaccacacaagacgacgccgacgtt-------------------------
------------------------------------------------------------
------------------------------------------------------------
------------------------------------------------------------
------------------------------------------------------------
------------------------------------------------------------
------------------------------------------------------------
------------------------------------------------------------
------------------------------------------------------------
------------------------------------------------------------
------------------------------------------------------------
------------------------------------------------------------
--------------------------------------------tttcacgataccgtta
ctcgcggttccgacgtagttattaaccgcgtggcggttaa--------------------
------------------------------------------------------------
------------------------------------------------------------
------------------------------------------------------------
------------------------------------------------------------
------------------------------------------------------------
-----------------------aattccgcccttttggaccgagcacccagaattatgg
ctgtcgcaaatcgaagcccaattcgttctggcaggaataactgcagacgacacgaaattc
aacacgatcctggcgtcaatcgaagcaccggtactggcccgaatcgccgacgccatcgtc
aaccaaccaggcacaggcaagtacgaaaacttaaagtcgtgtattttggaacgcttctgc
gaaagcgagcagaagaaaatc---------------cagaagttgatttcggagactgac
cttggtgacaagcgccccacacaactgctcaacgagttaaacgcact-------------
------------------------------------------------------------
------------------------------------------------------------
------------------------------------------------------------
------------------------------------------------------------
--------cgccgcaaacaaa---gttga-------------------------------
------------cgaaacattcttaaaagcactgtggctgcagcgcctaccaacccaagt
gcaagcgatcttgcaagcatcggacgcccgcctagcagatttagctaagttggcagacaa
agtcatggaagtcggcgattttcaccatatacgcaccgt---------------------
--------------------------tgacgccaaatcggcgccacccagcagcaccgtt
------------------------------------------------------------
--------------ttcgacgaacgtctagaccgcatcgagcaacaaatcaacgcgctgt
tcaaaaaccgttaccgcaagaatagc-tcacc-----------cacattaacggatcgca
acagcgtcccgacttcaggcttgtgttggt--accacagcaaatttggcaacgccgccaa
gaaatgtcgccaaccgtgctcgttttcctccgaaccaaaaaactaaaacagtcttcggat
tcggcggacaaattcgaagaaaaccacaacac-aattgc---------------------
------------------------------------------------------------
-ccgcctcgccatcaacgacaattactccaaa------actcaatttctcatcgacaccg
gcgcc-------------------------------------------------------
------------------------------------------------------------
------------------------------------------------------------
------------------------------------------------------------
----------gacatttcagtgat---------------------gccaccctgcagaat
cgcaaaaactatgctcactccaa------agcttcttttcgccgccaatggtacgaagat
acaaacctatggagaaaaacgcataacagtgtcgctgg----------------------
gattgggacgaaacttcgtttggaccttcgtattagctgacgtcaactgcgctatcattg
gagctgatttccttcaacatttcgacttactcgtcgatatgaaacgacgcaaactc----
------------------------------------------------------------
------------------------------------------------------------
---------------------------------------------------atcgatcga
gctacgctgca--------cgaatcaaca-------------------------------
--------------tgtcacgcgcctcaacgtaaaatcaacgcgattttatcctacgaca
cgagcaaccaa-----------------tacgctaggttgcttcacgaataccgcgatct
------------------------------------------------------------
---------cgcaacgatcaact---cgaaccggctgc---cagcagagtccgaagtaac
gcacttcatctcgaccaacg---gcccgcctactcacgcccgcgcccgacgactagcgcc
cgacaaactcaaagccgcacagactgagttctcctacctcatcgaaaaaggaatatgccg
cccc---tcaaaaagccactggtccagtccattacacctggtaaagaa------------
---agcaaacggagagtggcgaccatgcggcgactacagagcactaaacaacgtaacagt
gccggatcgataccctattccgtacatactggatgtaacaagcatcctacacggtaaaaa
gatattttcaaaaatc-gacctgcaaaaagcatatcaccagatccctgtcgaaccgcaag
atattcccaaaacagcaattatcacgcct-----------------------------tt
tgggctattcgaattcttgttcatgacattcggcttacgcaacgcagcgcaaacttttca
gcgtcac-----------ataaacaacgtaatacaggatctcg---actttgttttc---
---gcatacatcgacgacattctgatcgcttcagaatccgcggagcagcacgagacacac
ctccgtactatcctcgaccgccttcgaaaggcacatctcaccgtgaacttcgagaagtgc
caattcggtaaatcacaactcacgttcctgggacatgacatcagccagcacggtttgaaa
ccatccgaagcaaaagtggaagccgttcgccactttaaaaaaccgcttatagctaaagat
ttaaaaaagtttctgggtatgatcaacttctatcggccttttatcccacgtgctgctgat
aaccaacac------------------------atactccagactctaataaagaacgac
aagaccccgatactctggtccacagaagccgaccacgcattcgacgcctgcaagaacgag
cttgcaaacgcaacgttgctgaactacatggcacctaactcgcaattaacactaactacc
gatgcctccgatgacgccatgggtgccgtgttacatca------gattgtcaacgagcag
acgcaaccactgggtttcttctccaagaaattcacaccgacgcaaaagaagtacagcacc
tacgatagagagctgactgccatctatcaggccattttgcacttcaagttcgcattggag
ggcagaaactttataatttttaccgaccacaagccgctgatgtacgctttcaatcaaaac
agcgag---------aaagcatcaccgcgacgcgcgcgccaactggatttcatcagccaa
ttcagtaccgatatccggcac---atcacaggagaggaaaacaacgtggctgatcttctc
tcacgcatcgaagccat---c---aaac---acatcgacttcgac---gag---------
------------------atggcactggaacaggaaaacgacgacgaact---acaatcg
ctactcaattctgatccagaaaataccatctcactaaccaaattatc------tctttca
ggctcaaacaaacaatt-------------------------------------------
---------------------------------------gtactgccacgttgccaataa
ccagatacgcccgttcgtgcccagatgtctacgccaaa----------------------
---------------------------ccgtggttcaagccctgcattcgctgagccatc
caggagttaaggcgacgaataaattggtcggcaaacactatgtttggccccacatggcga
aggatgtggccaaaatcgtacgctcttgcatcccgtgtcaaaaagctaaaatccaacgac
a------------------------cacaaaatcgccactgggagagtatgccgccagcg
acgcccgtttcgagcacatcaatatcgacatcgttggcccactgccatcatccaacgg--
-ataccgatactgcctcacgtgta-----------------tcgatcgcttctcaagatg
gcccacagcaatccctttagtcgacatcacagcacaatcggtggccaacgctctgat---
------------------------------------------------------------
------------------------------------------------------------
------------------------------------------------------------
------------------------------------------------------------
------------------------------------------------------------
------------------------------------------------------------
---------------------------ttcgggctggttcgctctgtacggaatccctct
ccacatcacaacagatttaggccgacaatttgagtccacacttttccaagagctcgccag
aatttgcggttttaagcacctgcgcac---------------------------------
------------------------------------------------------------
------------gacggcgtaccacccacaagccaacgggatgatcgaacgctggcacag
aacattaa----------------------------------------------------
-----------aagcggccttaaaatgcgccg----atcctattaactggagcagttccc
tgcacttaatcctccta-------------------------------------------
------------------------------------------------------------
------------------------------------------------------------
---------------------------------------------ggcctacgtacaaca
gttaaaagcgacattgggttgagcccagctgaaatggtttacggcaccgctctacgtgtc
cctggcgttttttacaccaaacacacaaaaacatac------------------------
------------------------------------------------------------
------------------------------------------------------------
------------------------------------------------------------
-cgagtctgagttcgccgaggctcttcaaaaa----------------accatatctcag
ctaccaaccactaagccagtgcaccatcatacaccgcaggaatttgtgcacccggattta
aaccattgtacccacgtcttcgtcagagtggatcgagtcaaaacccctctagaagc----
------------------------------------------------------------
-------aaactacgagggtccgttcgaagtgctagcaaagcacgacaagtactttacgc
tcaaaggacatacaaaagacaacaaggtgtctatcgacagacttaaaccggcatacatct
tccaaaacgaatc---------------------------------------------tc
cctcgactcaagggaaaacgacagcgccaactgcccagccaacc----------------
-------------
>RLX-incop_TEdenovo_scaf-B-R3159-Map4_reversed 7813 bp
------------------------------------------------------------
------------------------------------------------------------
------------------------------------------------------------
------------------------------------------------------------
------------------------------------------------------------
------------------------------------------------------------
------------------------------------------------------------
------------------------------------------------------------
------------------------------------------------------------
------------------------------------------------------------
------------------------------------------------------------
------------------------------------------------------------
------------------------------------------------------------
------------------------------------------------------------
------------------------------------------------------------
------------------------------------------------------------
------------------------------------------------------------
------------------------------------------------------------
------------------------------------------------------------
------------------------------------------------------------
------------------------------------------------------------
------------------------------------------------------------
------------------------------------------------------------
------------------------------------------------------------
------------------------------------------------------------
------------------------------------------------------------
------------------------------------------------------------
------------------------------------------------------------
------------------------------------------------------------
------------------------------------------------------------
------------------------------------------------------------
------------------------------------------------------------
------------------------------------------------------------
------------------------------------------------------------
------------------------------------------------------------
------------------------------------------------------------
------------------------------------------------------------
------------------------------------------------------------
------------------------------------------------------------
------------------------------------------------------------
------------------------------------------------------------
------------------------------------------------------------
------------------------------------------------------------
------------------------------------------------------------
------------------------------------------------------------
------------------------------------------------------------
------------------------------------------------------------
------------------------------------------------------------
------------------------------------------------------------
------------------------------------------------------------
------------------------------------------------------------
------------------------------------------------------------
------------------------------------------------------------
------------------------------------------------------------
------------------------------------------------------------
------------------------------------------------------------
------------------------------------------------------------
------------------------------------------------------------
------------------------------------------------------------
------------------------------------------------------------
------------------------------------------------------------
------------------------------------------------------------
------------------------------------------------------------
------------------------------------------------------------
------------------------------------------------------------
------------------------------------------------------------
------------------------------------------------------------
------------------------------------------------------------
------------------------------------------------------------
------------------------------------------------------------
------------------------------------------------------------
------------------------------------------------------------
------------------------------------------------------------
------------------------------------------------------------
------------------------------------------------------------
------------------------------------------------------------
------------------------------------------------------------
------------------------------------------------------------
------------------------------------------------------------
------------------------------------------------tgcaaaattgat
tttgcaaacgtcacatacttggcacatccattgccaagcgcgcaactagtgctaaatgtt
gatgacagtgattttgcagtaggagcggttttacacca------gatcaacgatggccaa
ctataaccgcttggcttctattcaaagcggatgactgacacacagaaacgttacagcact
tatgatagagaacttcttgcaatttatcaagctgtcaaacatttcaaattcatgatcgac
ggacaaaattgtgtgatctacaccgatcataaaccgatcacatttgcgttccgtcaaaaa
ccagat---------aaagcttcaccacgacagctacgccatctggatctcatcggtcaa
tttacaaccgatattcgacac---gtatctggcaaagataacatcgtcgcagacgcattg
tcacgcatcgaaagcgt---ctcacaac---aaataagtttggaa---ctc---------
------------------ttagcaaccgcacagaaaaccgacgacgaacttgaacaaatt
ttgtcaaacccaagttc------------ttcgttaaagctaatatcaatggagattcca
aattcagacctcaaatt-------------------------------------------
---------------------------------------tttttgcgacacttcatcaaa
ttcaattcgtccttacgtcactcaaaacctacgcaaat----------------------
---------------------------cgattttcgaattattacacaatttgacacatc
cgggaaaacgaacatcaattaaactgataaacgagaaatatgttttgcctaatatgtcaa
aggatataaccagttggaccaaacattgtatcgcttgtcataaaagcaaggtctcacgtc
a------------------------caacaaatcaatattgcgaacttttgacgtaccta
acgaccgatttcaacatatcaacatcgacattgtaggacctctaccaccgt---------
------------------------------------------------------------
------------------------------------------------------------
------------------------------------------------------------
------------------------------------------------------------
------------------------------------------------------------
------------------------------------------------------------
------------------------------------------------------------
------------------------------------------------------------
------------------------------------------------------------
------------------------------------------------------------
------------------------------------------------------------
------------------------------------------------------------
------------------------------------------------------------
------------------------------------------------------------
------------------------------------------------------------
------------------------------------------------------------
------------------------------------------------------------
------------------------------------------------------------
------------------------------------------------------------
------------------------------------------------------------
------------------------------------------------------------
------------------------------------------------------------
------------------------------------------------------------
------------------------------------------------------------
------------------------------------------------------------
------------------------------------------------------------
------------------------------------------------------------
------------------------------------------------------------
------------------------------------------------------------
------------------------------------------------------------
------------------------------------------------------------
------------------------------------------------------------
-------------
>GYPSY52-I_AG_Csrn1 7813 bp
tccgcaaatcgcaaattgtaccgcgttgaacgtgttaaaacgtgccaccggcatcggaga
tcgacgcagagaagacaacgcgtgtgtgtgtgtgcct-acgaccgggagtgctaccagcg
ttagag---gtaccggcaacgcggctggcctcctcccccctttccctgtaaagtgcgcaa
cgagcgccctttcatcattcacaggacgttgagtgcgggccgacgaaaaaacgcatcctg
cattaccccccgctcgaagcgagacaagcgcacacacaccatcatcggcgcagcagaaaa
tttccatcgagctttcgacggctgacgcaatcgacgcaattcctggaagcggatcgacg-
--------------------------------tctc--------------cgcacgccga
tcaccgcctcgcaagctgtttctacacctcgtgctactgggaattttccgtttgtgtgtg
cttccatctacgggtgcgatcaagaaggaagacaccaacgtcgagttgcgcacgcaa---
------------------------------------------------------------
------------------attatccagccgtagcagtagtgacacatcgccgcccgattt
tttcgctcgaaggcgaacccgcttggatccagctgacaagaagaacgacgccgccatttt
ctgtg-caccatttcatcgcaaggaagacgacgcacataccgatcgaccgcaacgacgac
acccgatccacc----------------------ctttttattcactactaaccccgacg
cggaaagatgcagcgtagccc--gcaacaaggtgagcgccggtcgccagccctgcagttg
ccatcagccctgcagtggccgccagtcctgcggtggtcgccagccccgcagctggactcc
ccacaccgagtccatacttaatcgatataacccctctcgctcgtgacgcctctaccgacc
ttccggagttccaagtcgagaccgtgaacgccatgcgtctcaagccgcccgaattggata
ctgctgacatccatacgttcttctacgccttggagaactg--------------------
------------------------------------------------------------
------------------------------------------------------------
------------------------------------------------------------
------------------------------------------------------------
------------------------------------------------------------
-----------------------gttcgacgc--ctggaata------------------
------------------------tttctccgcaccatcatgttaga-------cgtttt
aacatcctgaaaacacagatccctacgcgaattcctcccgagttgcgtcccattctcgac
agcgtaccaagtaccgaccgctacgaatccgcgaagaaagccatcatacaacatttcgaa
gagtctcagcgaagccgccta---------------caccgtttgctatccgaaatgagc
ctcggcgaccgtaagccttctcaactgctagccgagatgcggcgaac-------------
------------------------------------------------------------
------------------------------------------------------------
------------------------------------------------------------
------------------------------------------------------------
--------agcaaacggtgcaatgaccgactccatgttgatcgatctttggatcggtcgg
ctgccgccctacgttcagtccgccgtaatcgcttcctctcagaacgccgacgagaaagtt
aaggtggccgattcagtggtcgact-------------------------ctttcgcctt
gtacaatcgctccggtccgtaccaaaccatcgccgaggt---------------------
--------acg---------gaatgaggaggtcaaccgcctttcacgacaggtagccgag
------------------------------------------------------------
--------------ctgagtcaacgtttaga---aactctaatgaaccagaaccaagctc
gtgaacgctcacgggcccgctcacgc-tctcg-----caatcgcaacacgaaccaggcta
ctaatcctaacactaacggctattgtttct--accacgaccgatacggacagcaagcgcg
taactgccgcgctccgtgctcgttt--aacagccgtc-ctcaaaataacggtactcctac
tacttctgcatgacggaacgcgggagacgtcc-agcttc---------------------
---------------------------------tagtcgattcgatatcatcggccagtc
atcgccttattatcaaagactataaaactaac------caacccttccttatcgacaccg
gcgcc-------------------------------------------------------
------------------------------------------------------------
------------------------------------------------------------
------------------------------------------------------------
----------gacgtctccgtaat---------------------acctc---gacagca
cagctccgttccttgcaaaccatcgaccatgaaactatttgccgctaacagtacgcctat
ccaagtgtatggagagtcactctacacgttggatcttg----------------------
gtcttcgacgcgcctttctgtggaacttcgtgatcgcagacgtgggtaccgcaataatag
gagccgatttcctccagcattttcaccttttagtggacctgcgcgacaaatgcctc----
------------------------------------------------------------
------------------------------------------------------------
---------------------------------------------------gtagacgcc
ttaaccaacttacgaacgccgggtgttcc-------------------------------
--------------tgatc-----cacatcctggggagccaaccgtaaaggtgtgcgatt
cgacctcgcca-----------------atcgccaccttgttgagggagttccctgggtt
------------------------------------------------------------
---------gactgcacggaccg---cgcccggaacgc---tcctgcaatccgacgtcac
gcaccgcatagagactactg---gacaaccgaccttcgcccgtccgcgtaggttgtcccc
cgaaaaatacgctgcagctcgcgccgagttcgagtctctcgtacagctaggagtgtgccg
acca---tctaacagcagctgggccagtcctctgcacatgacgaaaaa------------
---agcagacgggacgtggcgaccctgtggcgactacagggccctcaacgcgaaaacaat
tcccgaccgttacccactacctttcttgcaggattttactatgcatttgcagggaaaaac
catcttttctaaggtt-gacctgcacaaggcatatcaccaaatcccgatacatcccgaag
atataccgaagacggcgatcacaaccccc-----------------------------tt
cggattgttcgagttcaccacgatgcccttcggcctacgaaacgctgcgcagacttttca
gcgactc-----------attcacgatgtcctccgaggtctcg---acttcgtgttc---
---ccatacatagacgatatgattgtcgcctcgtcgtcagaggaagaacaccacgaacac
ctgcgccagctgtttcagcgtctcgaacaacaccacctggccatcaatccggccaaatgc
gaattcaaccgaagtgaaattgcctttcttggccacttggtcaacgcagaaggaatacgt
cctctcccggaacgggtacgagcgatcagcgagttgagtaaaccagcgacgataatggag
ctgaagaaattcctcgcgatgatcaattattatcgacgcttcttgccacatgccctgacg
acacaaagc------------------------atcctacttgagatgacgaagaaggac
aagacaccgctaaagtggacgcccgaatctagcgaagcattcgaccgatgtaaagagcag
ctacaacaagccgcgcttttagctcaccctgccttaaacgcagagttgtcactctggaca
gacgcttccgacttcgccgctggagccgttctccacca------acgtatcgacggccaa
ctccagcccttaggatttttctccaaaaagtttgagaaggcacagctcaactactcaaca
tacgaccgcgagttgaccgctatttatctggctgtacgacactttcggtatcagttagag
ggtcgtgaattctgcatctacacggaccacaaacctttaactttcgcttttcgccagact
cttgac---------agctcctcgccgcgtcgagccagacaactcgacttcattggacaa
ttctccaccgacattcgccac---gtatcgggagaagaaaacatcaccgccgacctactc
tcacggatcgaaattgtaaacgcatcacctgcaatcgattttgaa---cgt---------
------------------ctcgccgaagagcaaacaaacgaccctgagctcgccgatata
ctcagcggt---------aaaacacgaaccgaccttttccttcaaaaaacgccgatacca
ggaagcacccaatcgct-------------------------------------------
---------------------------------------atacgccgactgccctggtgg
aataatccgaccgtacatcacaagatcattccggaatc----------------------
---------------------------agcttctacacgccgtacacgaccttagccatc
ctggagcgagagccactgccaaattaatgacagagcgatttgtttggctggacatcaaaa
gggacgctcaggaattcgccagaaactgcttggcatgccaacgcgctaagataggcagac
a------------------------cacgaaaagcccgctcgtaccgtacccggcaacgc
aagacaggttcagccatataaacatcgatatcatcgggccatttccaattagcaacgg--
-caaccgatactgcctcacgatca-----------------tagaccgatatacccgctg
gccggaagctataccgattccagacatcaccgcgactacggttgtatcagcactgct---
------------------------------------------------------------
------------------------------------------------------------
------------------------------------------------------------
------------------------------------------------------------
------------------------------------------------------------
------------------------------------------------------------
---------------------------gtaccattggattgcacgattcggagttccgtc
tcacgtgacaaccgatcagggacgacaattcgagtccgccctgttcaaggagttgacgcg
agctcttggaacaaaacacattcgaac---------------------------------
------------------------------------------------------------
------------gaccgcgtatcacccgcaggcaaacgggttgatcgagagatggcatcg
cactctca----------------------------------------------------
-----------aagctgcaatttgctgtaaag----atacatcgaagtggagcgagcatc
tcccactcatactgctc-------------------------------------------
------------------------------------------------------------
------------------------------------------------------------
---------------------------------------------ggattacgcactaca
ttcaagaacgacattaatgcgtcgcctgcagaactcgtgtacggaacgaccctcaccatt
cccgccgttcctcatcgaaaaaccgcaaccggtcaa------------------------
------------------------------------------------------------
------------------------------------------------------------
------------------------------------------------------------
-ccagtccgactttgccaagacactccgagaa----------------gcgatgagcaaa
attcgaccttctaacaccgcctggcacaccaaccgaacatcgtttgtgcactccgacttg
aacaaatgctcgcatgtgtttgtgcgcaatgacaccgtccgtcccgcgttaaccac----
------------------------------------------------------------
-------accttatcacggcccataccaagtacttactcgaaattcaaagtcttttcaga
tcctactaaacgaacacccctcgcttgtgtccgtcgaccgcataaagccagcatgtacaa
ccgaaggaataatctcgtcagccccacaacaaccg---------tcacccgaccaactgc
tgacgagccaaggatacgctact----ccggtggcccaaccacctcgacgcaacaatcga
cgatgagccagcg
>GYPSY70-I_AG_CsRn1 7813 bp
ttcccgagtcgccga--gtgtcgtgccaaccgtgttcgatcgtgtttccgcgcgtgcata
aaagtgtcgcgagtgccctacacgcccgcgtgtgcataatcgtcgcgagtgccctacacg
cccgtgtgtgcgtaatcgtcgcgtgtgtccttcacgcccgtgtgtgcgtaa---tcgtcg
cgtgtgtcctt--------------------------------------------ccctg
cattgttctccacttgcatcgtga-------------acccgcatcgctacagagg----
-----atcgagcc----gcgggttacatcgccgtc----cccaaagagaaggaagagca-
--------------------------------tcccatcgttccagcccgagaaagccgt
tgactgccgc-----cattttgcacgttcgacgccattgaca-----------------g
ccgccattt---------------------------------------------------
------------------------------------------------------------
-------------------ttgtctcgctgaagtaagcccaactcccgactacccacttc
ttttgttc---------------------------------------------tcgcttc
tcgtgaaaccacgtgctcgcaagtaagatgatgca-----acatagtccagaacgtcaac
ccgcgatgcacc----------------------tccggtg---------------aaca
cggagagaactggcacgtcccaagcaacaaa---------------------------tg
ccatgacagcagcagaaacggcaagt----------------------------------
------------------------------------------------------------
-----gatcctcgagtggaagcagcacaggccgttcgactgagtgtacccgaaatggacc
tgcacaatttgcctgcgtacttttgtgcactggagcattg--------------------
------------------------------------------------------------
------------------------------------------------------------
------------------------------------------------------------
------------------------------------------------------------
------------------------------------------------------------
-----------------------gttcgccgcgaccggaat-------------------
--------------------------------caccgccaaaatggaccataagcgctac
cacgtattgatggcccaaattcctcttcgagtgtataacgagatccagccgataatcgag
aatgtacctgcaacggaacggtacaattacatcaagcggaacatcctccagcatttcggg
gaatcccagcgtagccgcctc---------------catcgtctcctatacggcatggac
ttaggggaccgcaagccatcccagctgctagctgaaatgcaccgagc-------------
------------------------------------------------------------
------------------------------------------------------------
------------------------------------------------------------
------------------------------------------------------------
--------ctccagcgacacgttggccagtacgctcctcaccgacctttggatcaacaag
cttccgccacatgtgcaatcggccgtcgttgctgcacccggaagtgtaactgagaaagct
gccgtcgccgatactatggtggagt-------------------------gcctgtccgc
atccaacaacgccagtgtgcaccatgccgtagccggggt---------------------
--------gcgcaccacacccaacgatttcgagcaacgcatttcgcgccaggtggacgaa
------------------------------------------------------------
--------------ctcacacagcaacttaa---cgacttcatcacagagtgtcgtaacc
gtgaccaacgccaaagtcgaccgcgc-ccacgtccaccagtgtcatctcgtgtcgg--ta
cagaacc---atctgaaggagagtgctact--accatcgacgttacgggacagccgcccg
gacctgccgccagccctgttcgtttccagcccctgtcagccagcgcgtcggccagccgtc
gtcttcagcctgaggatacgctggagatatcg-gatcgc---------------------
---------------------------------aggtggctaccatctcacctgtgagca
gtcggttgatggtgatcgaccgacgaaccaac------cagcgttacctgatcgatactg
gtgcc-------------------------------------------------------
------------------------------------------------------------
------------------------------------------------------------
------------------------------------------------------------
----------gatgtctccgtgtt---------------------accga---agccagc
caactacacccccccgacgccgtccaccatgcgactgtttgcagccaacggtactccgat
catggtatttggtgagtccctccgtacacttgatttta----------------------
gtttacgccgcccctttgtgtggaattttattatcgcggacgtaagctctgctatcattg
gagcggactttcttcgccattaccatcttttagtagaccttcgacagcgctgtttg----
------------------------------------------------------------
------------------------------------------------------------
---------------------------------------------------gtggatgcc
caaaccaacctacgtgtgccaggacttcc-------------------------------
--------------ggata-----c---cactcgacaaaccgccgtcaaggtgtgcgacg
caaattcaccg-----------------atggccgacctgctgaacgagtttcctacact
------------------------------------------------------------
---------catcaca---aact---caccgggtgtgc---ggatgcaatccgaggtggt
acatcgtatcgaaacaacgg---gtcctccaactttcgcccgttcgcgtcgtcttccacc
cgacaagtaccaagcagccaaagcagaattcgactcactcgtgcagctaggaatttgcag
accg---tccagtagcagttgggccagcccgctgcatatggttaaaaa------------
---ggctgatggttcctggcgtccgtgcggtgattatcggtccctcaacgcgcgtaccac
ccctgaccggtatccattgccttatctacaagacttcacgatgcaactgggaggaaaaac
cgttttctcaaaggtg-gatctacagaaagcctaccaccagatctccatccatccagagg
acattccgaagacagcgatcatcactcct-----------------------------tt
cggcctatttgagtacgtgacgatgcccttcggattacgcaatgcggcgcagacgttcca
acggcta-----------atccacgatgtgctacgcggcttga---actttgtgttt---
---ccctatatcgacgacattatagtggcctcgaagacaccagaagaacatcgcgaacac
ctgcgactgctatttgctcgcctcacgcagcacggtttgaccatcaaccttgcgaagtgc
gagtttgcccagcctgagatctccttcctgggacaccgtgttacgtctgaaggcatccta
ccactggaagagaaagtcgacaccatacgtcagttcccgaagccaaacactgtcatggag
cttaagcgatttttggcgatgatcaacttctacaggcgcttcatcccccacgcgctgcga
gcacaagga------------------------ccgctcctggagatgatacggcgagat
aagtcatcgctgacgtggaccccagctaccgacacggcctttgaggactgcaaacggcaa
cttgcacaggctaccatgctggtacaccctgtaccatccgccgaactatcactgtggtgt
gatgcttccgatttcgctgccggcgccgccttacatca------ggtcatcgacgggcag
atgcagccgctcggtttcttctcccgaaagttcgacaacgcacagcgccgttattccacg
tacgatcgcgaactagcagctgtttacttggccgtccggtattttcgtcatcagttggaa
ggacgttctttccatatttacacggatcataaacctctggtttatgctttccgccagtcg
ctggat---------aaggcctctcctagacaagcacggcaccttgactttattggccag
ttcaccaccgacatccgacat---gttgaaggccaggaaaacgtcactgccgacttgctg
tcccgaatcgaacccatccagtcatcaacatccatcgactacgag---aaa---------
------------------ttggccgaagaccagacccgagatcccgagctcgccgacatc
ctcagcggg---------aagacaaggacggacctggtccttcaacgagttccaatacct
ggcagcagcatggcttt-------------------------------------------
---------------------------------------gtactgcgattgccccgccgg
catcattcgtccgtatgtcacgaaaccgtttcgtcaac----------------------
---------------------------aactactacgcgcggttcatcagatgagtcatc
ccggagcgaaaactaccacgaagctgatgacggagagattcgtctggctgaacatccgcc
gagatacgcgagatttcgtccgccactgcttagcgtgtcaggctacgaaggtgcaacgcc
a------------------------tacccgcagccctctaggacgctacccggtaccgg
atgctaggttcgcacacatcaacctggacctggttggaccgttcccgatcagcaatgg--
-acatcgttactgcctcaccatca-----------------tcgatcgcttcacacgctg
gccagaagctattcccatccctgacataacatcaacgactgtagccgcagccctact---
------------------------------------------------------------
------------------------------------------------------------
------------------------------------------------------------
------------------------------------------------------------
------------------------------------------------------------
------------------------------------------------------------
---------------------------cagtggatggatagctcgctttggcgttccatc
gttcatcaccacggatcaaggcaggcagttcgagtcgacgcttttcgcggagctgaacca
gttactgggcatcaaacatctacgcac---------------------------------
------------------------------------------------------------
------------aacggcttatcatccgcaggccaacggcttgatagaacgatggcaccg
tacgctga----------------------------------------------------
-----------aggcagctatttgtaccaaaa----acaccgctcattggaccgaccacc
ttcccatcatactcctt-------------------------------------------
------------------------------------------------------------
------------------------------------------------------------
---------------------------------------------ggattgcgcacagcg
tacaaagacgacatcaaagcttcgccagcagagctggtttatggaagcacgctaaagatc
ccagcggtttttcaatagcagcccgatgaccacaga------------------------
------------------------------------------------------------
------------------------------------------------------------
------------------------------------------------------------
-caccaccgagttcaccaagtcgcttaagtat----------------gccatgaacacc
attcgcccaacacaaacggcctggcatgacaaagcaacacccttcgtccattcggatctt
cggacatgcagccacgtcttcgtccggaatgacaccgtccgcccagcccttacccc----
------------------------------------------------------------
-------gccgtaccaagggccttacaaggtgcttaggcgtagtgacaagtcattcgaag
tcctgatcaacgagagggcaactaacatctctattgaccgcctgaaaccgtgctactcac
tccagca---acccgagccagtgacacagc--------------ttacgccaccatctgc
-----agcagagtatacgccaccaccaccagcgctaccaccaccgcttcaccaccatcag
c------------
>GYPSY53-I_AG_4127_Csrn1 7813 bp
tccaccatttgctaatcat--------taccgcatcgaaccgtgcatcgcaaattaagtg
taaattcggttgat----------tacgttttcgcgcaatgatgaatagt----------
------------------------------------------------------------
------------------------------------------------------------
------------------------------------------------------------
-----------------gaagataaaaaaaccgac-------------------------
------------------------------------------------------------
-----------------------------------------------------------g
ccgccgccgacgg-----------------------------------------------
------------------------------------------------------------
------------------------------------------------------------
------------------------------------------------------------
------------------------------------------------------------
--------------------------------------------------------cacg
agtagggatgcagcacaatcg---------------------------------------
------------------------------------------------------------
------------------------------------------------------------
-----------ctcgtaggagaaataaaagcaccgagactaaatccgcccagcatgaccg
acacaaacatcgaaacctatttcatgtcgctggaattttg--------------------
------------------------------------------------------------
------------------------------------------------------------
------------------------------------------------------------
------------------------------------------------------------
------------------------------------------------------------
-----------------------gtttgcggcatcggggat-------------------
--------------------------------cagctcagcatacgatgtgcgccgatat
aatatcgtgatggctcaggtgccacccaataagctgacggaactacgctcgatcatcgat
ggcactccggcatacgataagtacaaatacatcaaaagagagttgatagtgcattttgcc
gatagccagcagcgccgtctt---------------caacgtgtcctctcggacatgccg
ctaggagacatgaaacctagtcgtttatttaacgagatgaagcgagt-------------
------------------------------------------------------------
------------------------------------------------------------
------------------------------------------------------------
------------------------------------------------------------
--------agcgggcgatgcattgagtgaggaagtgctgcttgatttgtgggcagctcga
ttgccgccacatgctcaagtagcggtgatcgcttctcgaggagatgctgcggataaaacg
accatcgccgacgccatcgttgattcgatgggactacgaaaaatcgacgccattgaccac
atgcaaaatttcgcgatggcgccttcccacatcagagaa---------------------
--------caggaggttgttgaccctatacaggaactgcat----cgtgaaatcgccgaa
------------------------------------------------------------
--------------ttatctaaacggctcgaaagagttttgcccaaccgaagaaatgaac
gcggacgatcgctttcccgttctcgt-cgtag-----tgattggaacgataaccgtagct
taagggagccttctaccggaccgtgttggt--atcatcgcacgttcggcaacgacgcccg
gaggtgtcgaaaaccgtgtacgaccggtgcacgattt-------gcatctaaccagcaat
gaagacactctgctgatgctatgggggaatcc-ggc------------------------
-----------------------------------gaacattcctccacagtcacaatct
ttcgcttaaaaattacggactcaaccagctgc------atgcagtttttaatcgacacgg
gtgcc-------------------------------------------------------
------------------------------------------------------------
------------------------------------------------------------
------------------------------------------------------------
----------gatgtgtccgtagt---------------------gccgc---gaggatt
gcattcagcaaaagtgaagccaacctctctacaactgttcgccgcaaatgggacaccaat
taaagtttatggagaagttctactaaaggtcaatcttg----------------------
gcctccgacgagaatttttgtggagtttcctgatcgccgacgtcacatcaggaataattg
gtgccgattttttacgaaatttcgatttattaatcgatttaaaaagaaatcgcctc----
------------------------------------------------------------
------------------------------------------------------------
---------------------------------------------------atcgacaac
accacccatct--------cgagtctaac-------------------------------
--------------ggatcgcttgccaaatccagtaagtactccattaaaacgtttaatt
cagtgtcacca-----------------tacgcagatttactggctcagttcccgacgat
------------------------------------------------------------
---------cacccgtctcgcac---ccccggggacga---tcagccaatcgacgatctg
tcatcgaattgaaactacag---gacaaccggtatacgctcgaccaagacgcctgcctcc
cgacaaactagaagcagctcgaactgaattcgaacacctgatgaaactcggcatatgccg
accc---tcaagcagtaactgggccagccctcttcatatggtaaaaaa------------
---ggcggatgggtcctggcgaccatgcggggactaccgtgccttaaacgcccagacggt
tccagatcgataccctctgccctaccttcaggacttcacgaccattttgcaaggtaaaac
tatattttccaaagtt-gacttgcagaaggcgtttcaccaggttcccatccatcctgacg
acgtacctaaaacggccatcacgacacct-----------------------------tt
tggcctctttgagttctcctttatgacgtttggattaaggaacgcagctcaaaccttcca
acgcctg-----------attcacgaggtcgttcggggactcg---atttcatcttt---
---ccgtatatcgacgatctgttcatcgcttcgtcttcgcctgatgagcatcgggagcat
ttacgcatgctgtttgagaggctgaagcaacacaacttggcaataaatgtagccaaatgc
gaattcgggcgtgacacactcgattttttgggacattctgtctccgctgaggggatccgt
ccgcttttggagcgcgtcgaggccgtcaagaatttcaaacagcccagtacagttaaagat
ttgaaaagtttcttggccatgatcaatttttatcggcggttcgtcccaaacgcgatccag
gtgcagatt------------------------cctctgctgacgatgatgcgaaacgat
cgtacgccgctgacctggaccgatgagacgatggccgcatttaaccgttgcaagcaacag
ctagccgaagcagttttgctagctcaccccgccaaatcagccgaactatctctctgggtc
gacgcttcagatatcgctgcaggcgcggtattgcacca------aattgtagatggaaac
gcacaaccgctaggatttttttcgaaaaaattcgacaaggctcaacttcgctacagcacg
tatgatcgcgagcttacagcgattttcctggctgtgcggcatttcaagttcatgctagaa
ggacgaaattgccacatctacacggatcacaagccgatcatcttcgcctttcatcaaaag
ctcgac---------aaagcttccgatcgccaagctcgtcaattggacttcatcggacag
ataacgacggacataaggcat---atagtgggcaaggagaacatcgttgctgatttgctc
tcccgcatcgctgccatccaaactgtgcctacgctcgattacgac---gcc---------
------------------cttgctgatgaccaaaaaatcgacgaggaaatccaggacatt
cagcaaggt---------aaattaaaattgtcattgaatctaaagtctttttcgattcca
ggcagtaagaaacaact-------------------------------------------
---------------------------------------gctatgtgattgttcaggcga
tcgcattcgacccttttttacgagacgttttcgtaaca----------------------
---------------------------cagcgctgcaggcaacacatcatctttctcacc
ctggcactcgtgcaacggcaacaatgatgacggagagatttgtatcgcccaacattcgca
aggaaagcatcgcttttgctagaaactgcctacagtgccaacgatcgaaagtcactcgcc
a------------------------cacgcaatcgcctgtgtctcggtactcagcacccg
acagtcgatttgcgcacatcaatatagacatcgtggggccttttcctccgagtagagg--
-aaaccgttattgcctgacaatca-----------------tcgacagattcactcggtg
gccggaagcattccccattccagacatgaccgcgacaacaatcgccgacgctcttgt---
------------------------------------------------------------
------------------------------------------------------------
------------------------------------------------------------
------------------------------------------------------------
------------------------------------------------------------
------------------------------------------------------------
---------------------------ttccgggtgggtatccagatttggcgttcctgc
atgcataacgtccgatcaagggcgccagttcgagtcatcgctgttttccgaactagctcg
gttgctcggatccagccatttccggac---------------------------------
------------------------------------------------------------
------------tactgcgtaccatccccaatcgaatggtatcatcgaacgatggcatag
gacactta----------------------------------------------------
-----------aatcagcaatcctctgtcacg----atgccgaccactggagcgagcatt
taccgatcatattgctc-------------------------------------------
------------------------------------------------------------
------------------------------------------------------------
---------------------------------------------ggtttgcggacagtg
tacaaggaggacattaaagcttcacctgctgagttggtatacggaacgaccctccgaata
ccatcggttttttgttgacgtatcgcaaagcacgaa------------------------
------------------------------------------------------------
------------------------------------------------------------
------------------------------------------------------------
-tgaagctgaatttgtcacaaaactacgaagg----------------gctatgcgtgat
cttcgcccccaggaaaccgcgcgacacggaaatcgaagtgtattcatgcatcaagacctg
caaacgtgcaggaacgtatttgtgcgtaacgattcaattcgaccatcgttatcact----
------------------------------------------------------------
-------tccgtacgaaggaccgttcgaggtgatgaaccgaaccgacaagttttttaaac
tgaacatccgtgggcgcacaactaacgtttcgatagatcgtctaaaacccgcttacgcgc
tggaaga------------------acagc------------------------aaacgc
caattattacgaaacatgctgccacaactcctactcttactcct----------------
-------------
>RLX-incop_TEdenovo_scaf-B-R3037-Map3_reversed 7813 bp
------------------------------------------------------------
------------------------------------------------------------
------------------------------------------------------------
------------------------------------------------------------
------------------------------------------------------------
------------------------------------------------------------
------------------------------------------------------------
------------------------------------------------------------
------------------------------------------------------------
------------------------------------------------------------
------------------------------------------------------------
------------------------------------------------------------
------------------------------------------------------------
------------------------------------------------------------
------------------------------------------------------------
------------------------------------------------------------
------------------------------------------------------------
------------------------------------------------------------
------------------------------------------------------------
------------------------------------------------------------
------------------------------------------------------------
------------------------------------------------------------
------------------------------------------------------------
------------------------------------------------------------
------------------------------------------------------------
------------------------------------------------------------
------------------------------------------------------------
------------------------------------------------------------
------------------------------------------------------------
------------------------------------------------------------
------------------------------------------------------------
------------------------------------------------------------
------------------------------------------------------------
------------------------------------------------------------
------------------------------------------------------------
------------------------------------------------------------
------------------------------------------------------------
------------------------------------------------------------
------------------------------------------------------------
------------------------------------------------------------
--------------------ccacaatcaaattcaaacgatagggggcgcaaccgatcac
gcgataattccaaaaatcgttcacga-tcgtc-----------------------ttcta
gaccaccaaatgacagtccatattgtttct--atcattatgcatttggggctatggctcg
taaatgtcgcgacccctgcaaattcaaaccgcaatccgaaaccaaaaatggcgacacttc
aaaaaactaaattcaaccacttcagaaattgc-gg-------------------------
---------------------------------caaatggagtggcaaactcaaaaagtc
gccgtcttttcattttcgatcgtcaaaacaac------aaaaaattcctaatcgacactg
gtgcg-------------------------------------------------------
------------------------------------------------------------
------------------------------------------------------------
------------------------------------------------------------
----------gacgtatctattat---------------------accaa---aacaatt
ttattcaaacgtcaaaacttctgatacatataatttatttgcggcaaatggcacacccat
taaaacttttggcacaatttctttaaacgtcaatttag----------------------
gtttgcgtcggaatttcaaatggcattttattatggcagacgtcagagacgctataatag
gagccgatttcttggagtattatgaacttctggtggacttaaaaaataagcgcgtc----
------------------------------------------------------------
------------------------------------------------------------
---------------------------------------------------atcgaccga
ttaactaacct-------------------------------------------------
---------------------caaatcaacatgccaatatcaacctacaaattatcaacg
tatcatcactgtcacaaattcaatcaattttcatgaactcgtcagcaaatac-aaaaaat
------------------------------------------------------------
---------caccgtaccgccat-------------------------------------
------------------------------------------------------------
------------------------------------------------------------
------------------------------------------------------------
------------------------------------------------------------
------------------------------------------------------------
------------------------------------------------------------
------------------------------------------------------------
------------------------------------------------------------
------------------------------------------------------------
------------------------------------------------------------
------------------------------------------------------------
------------------------------------------------------------
------------------------------------------------------------
------------------------------------------------------------
------------------------------------------------------------
------------------------------------------------------------
------------------------------------------------------------
------------------------------------------------------------
------------------------------------------------------------
------------------------------------------------------------
------------------------------------------------------------
------------------------------------------------------------
------------------------------------------------------------
------------------------------------------------------------
------------------------------------------------------------
------------------------------------------------------------
------------------------------------------------------------
------------------------------------------------------------
------------------------------------------------------------
------------------------------------------------------------
------------------------------------------------------------
------------------------------------------------------------
------------------------------------------------------------
------------------------------------------------------------
------------------------------------------------------------
------------------------------------------------------------
------------------------------------------------------------
------------------------------------------------------------
------------------------------------------------------------
------------------------------------------------------------
------------------------------------------------------------
------------------------------------------------------------
------------------------------------------------------------
------------------------------------------------------------
------------------------------------------------------------
------------------------------------------------------------
------------------------------------------------------------
------------------------------------------------------------
------------------------------------------------------------
------------------------------------------------------------
------------------------------------------------------------
------------------------------------------------------------
------------------------------------------------------------
------------------------------------------------------------
------------------------------------------------------------
------------------------------------------------------------
------------------------------------------------------------
------------------------------------------------------------
------------------------------------------------------------
------------------------------------------------------------
------------------------------------------------------------
------------------------------------------------------------
------------------------------------------------------------
------------------------------------------------------------
------------------------------------------------------------
------------------------------------------------------------
-------------
>RLX-incop_TEdenovo_scaf-B-R4652-Map4 7813 bp
------------------------------------------------------------
------------------------------------------------------------
------------------------------------------------------------
------------------------------------------------------------
------------------------------------------------------------
------------------------------------------------------------
------------------------------------------------------------
------------------------------------------------------------
------------------------------------------------------------
------------------------------------------------------------
------------------------------------------------------------
------------------------------------------------------------
------------------------------------------------------------
------------------------------------------------------------
------------------------------------------------------------
------------------------------------------------------------
------------------------------------------------------------
------------------------------------------------------------
------------------------------------------------------------
------------------------------------------------------------
------------------------------------------------------------
------------------------------------------------------------
------------------------------------------------------------
------------------------------------------------------------
------------------------------------------------------------
------------------------------------------------------------
------------------------------------------------------------
------------------------------------------------------------
------------------------------------------------------------
------------------------------------------------------------
------------------------------------------------------------
------------------------------------------------------------
------------------------------------------------------------
------------------------------------------------------------
------------------------------------------------------------
------------------------------------------------------------
------------------------------------------------------------
------------------------------------------------------------
------------------------------------------------------------
------------------------------------------------------------
------------------------------------------------------------
------------------------------------------------------------
------------------------------------------------------------
------------------------------------------------------------
------------------------------------------------------------
------------------------------------------------------------
------------------------------------------------------------
------------------------------------------------------------
------------------------------------------------------------
------------------------------------------------------------
------------------------------------------------------------
------------------------------------------------------------
------------------------------------------------------------
-------------------------------aatttag----------------------
gtttgcgacgcaatttcaaatggcatttcattatggcagacgtcagagacaatataatag
gagccgatttcttggactattatgaacttctggtggacttaaaaaataagcgcgtc----
------------------------------------------------------------
------------------------------------------------------------
---------------------------------------------------atcgaccga
ttaactaacct-------------------------------------------------
---------------------caaatcaacatgccaatatcaacctacaaattatcaacg
tatcaccactgtcacaaattcaatcaattttcatgaactcgtcaacaaatacaaaaaaat
------------------------------------------------------------
---------caccgtaccgccatcttatgccaataagtcaatcaacaaatcaacgataaa
tcatcaaattatcaccactg---gccaaccgattttttcacgtgcacgacgtcttaactc
agaaaaacttaaggcggcaaaggcggaattcgagcaaatggtcgaagcgggtatttgcca
acct---agcaacagtccatgggcaagccccattcacatggttaaaaa------------
---gaaaaatggcgagtggcgtccttgcggcgattatcggggattgaacgcaataacggt
tcccgatcgataccctcttccccatattcaagatttcgcacaaaatttcgccgaaaaaac
catatttttcaacgctagatctcataaaagcgtactatcaaattccgatggacgaggaaa
gccgacaaaagacagctgtcatcacacca-----------------------------tt
cggtcttttcgaattcaatttcatgccattcggactttgtaacgcagcacaaacttttca
acgcttc-----------atgaacaacatttttcacgatttgg---attttgtctac---
---gtttacatcgatgacatttgtatcgcttccaaagacgaaaaagagcaccagcaccat
ctcgaattggtttttcaacgcctgcaactacatgacttgcggatcaatttggcaaaatgc
gaactgggcaagcccagcattttgttttgggg----------------------------
------------------------------------------------------------
------------------------------------------------------------
------------------------------------------------------------
------------------------------------------------------------
------------------------------------------------------------
------------------------------------------------------------
------------------------------------------------------------
------------------------------------------------------------
------------------------------------------------------------
------------------------------------------------------------
------------------------------------------------------------
------------------------------------------------------------
------------------------------------------------------------
------------------------------------------------------------
------------------------------------------------------------
------------------------------------------------------------
------------------------------------------------------------
------------------------------------------------------------
------------------------------------------------------------
------------------------------------------------------------
------------------------------------------------------------
------------------------------------------------------------
------------------------------------------------------------
------------------------------------------------------------
------------------------------------------------------------
------------------------------------------------------------
------------------------------------------------------------
------------------------------------------------------------
------------------------------------------------------------
------------------------------------------------------------
------------------------------------------------------------
------------------------------------------------------------
------------------------------------------------------------
------------------------------------------------------------
----------------------------cacaccgtcgatgctaaaggataacgccacct
accgacaa----------------------------------------------------
-----------aatcgatgca---------------------------------------
------------------------------------------------------------
------------------------------------------------------------
------------------------------------------------------------
------------------------------------------------------------
------------------------------------------------------------
------------------------------------------------------------
------------------------------------------------------------
------------------------------------------------------------
------------------------------------------------------------
------------------------------------------------------------
------------------------------------------------------------
------------------------------------------------------------
------------------------------------------------------------
------------------------------------------------------------
------------------------------------------------------------
------------------------------------------------------------
------------------------------------------------------------
-------------
>GYPSY49-I_AG_MAG_5457 7813 bp
tcgccgtccagtaggtaatattacacagactactattcaccgtgattgccctgctgaagc
cccatccgttttcggagccacgacgtcccgtaagagtacttttttttctcgggcccacgt
catcgctgtattgaaggagtaccctggggttttcggccagcatcatcgttcccggagccg
tagagcatttgacatcagtagatacaaagtgccaccaccgtgcgttgtggtcacgtgaag
cccattcatctgaacgtgtccgtgtaagcacggaaaccacacgaccaaggggtagagtgg
aagccacccgatttcccgtaaggagcatcactgtc-------------------------
------------------------------------------------------------
--------------------gctgtttgtgaccagaaacaccaccgtggaagcagtagtg
ccatcgtgtatttggagccacgcggttttggaagcagtaacgccatcgcgtttttgg---
------------------------------------------------------------
------------------agccacgcggtgttggaagcagtagcgccatcgcgtggagcc
acgcggtgttggaagcagtagcgccatcgcgttttcggagccacgcggtgttggaagcag
ttgtagcgccatcgcattttggagtcgccatcgcg-------------------------
--------------------------------------------------------ggtg
ttgaaagcggcctcgtatccagtgatcatcgatcacaaccggtgagcccgttccttatta
ttattattattattattatttttcattcggtgatacttgtgccagaaactcagtgtgttt
ttatgcgttttatacgacgcgtgtttttttttctctttttcggtgcgtttataagtaaat
atttcattaagtgcaacgttgttttacgagttttacgagaaaatacgtgcaatttcttac
gtgcaatttcattagtacatttttatcgtatacaatttagcgcagtatttttttttttca
cattttcttcgttataaattatactgaaatactacgcgttttgaatttttccttgcattt
tataaaaaccttgtatttattgaactgaattttgcgatcagtattataggtcatttttat
ccttggtacgtttaaaaatttaagtgcgtgtagtgaattagaaaacaggttagatttctt
tgtattggttttgtaaaccacagagtgatgtctttgaaagctggtgccgaaggaaagggt
gaggagagttcaagttcggcaggaacgacaaaggtgtcggcaccgggcgatcctcccctg
ggggtagagcgtatatctacgaagttaccaactttttgggaggacgttccagaggtttgg
ttcgctcaagcagaagcggaatttgagctttcaaaaatttcacgggagcgcacgcaatac
acatatttgatcgctgcaatgtccaaggaagtattagctaaggtgctggacattgtgaaa
agtcctgacccggtaaaaccatactctcacttaaagggagaaattttaaaacggttgaca
agtagtgaggaaacacgattg---------------tcaaaattgttatatcatgttgag
ataggagatagaactccatcagatttctatcgatacatgctacagat-------------
------------------------------------------------------------
------------------------------------------------------------
------------------------------------------------------------
------------------------------------------------------------
--------agctggggattctaccgatctttccgtaactcttgtgaggaaattgtggaag
tcaagactgcctaaatcgattgaggtagccttagttgcagttgatacaaaagatcacgct
gagcaattgcggatagcagacaggttgtgggaatgcacacaatctagtggactatccgaa
gtgaatactcgtgctagagttacatgcgattcagcgtctgatgaaatccggcg-------
--------------------------------------------------------tgaa
------------------------------------------------------------
--------------ataagcgaactacgcgacatgatcaagaagatgtcaaatctttccc
aacgacaacatcgtgatcatagacgcagcttctctagagaacgaagaaatttccaaagtc
catctcgtgataggaaaccattttgttggt--atcattacagatacggtaacggagcaac
caagtgtgttaagccctgtaatttt---------tccacaacacgagtcaaacactcaga
ggaagaaaaaaactaagaagctcacgggagtt-ggcggatctccctagagcatatagcac
ttctcc------------------------------------------------------
-tcgtttgttcgtaaatgatatgatgacatca------tttacctttttagtggacacag
gggct-------------------------------------------------------
------------------------------------------------------------
------------------------------------------------------------
------------------------------------------------------------
----------gatgtatccgtcat---------------------tccatttcatttagc
tggtaaagct---tataaacctacagacttagttttgcaagcagccaacggaagtaccat
agtgacgtatggcacgaagctgattcaagtaagtttag----------------------
gtttcaaaagagtttttacccatatttttatcatagcatccgtaaatcgtcctataatag
gagcggattttttatacaaaaccggaatactagtggatatcaaagggcgtaagcta----
------------------------------------------------------------
------------------------------------------------------------
---------------------------------------------------attgattcg
accactaatttagcgatcataggatcatt-------------------------------
--------------ggcacttgtggatactccttcccctaaacattttgtacttgaagca
ggagacttcggacg--------------agttctacaccagtttccatctttggtagaac
------------------------------------------------------------
---------caccggactacagaaagccagtatgtcat--------------aatgtgtt
tcattatattgaaaccaaag---gccctttgccttttgcgaagccacgtcgccttgaccc
gcaaaagcgaaaaatcgcgcatgtggaatttcagcaaatggtaaatttgggaatttgtcg
ccca---tcatcatcaccagggtcatcacccttgcatatggtgccgaa------------
---gggtgacaatgactggagaccatgtggggattaccgaaggcttaatgccattacgac
accagatcggtatcctatccctcacatccaggactttaccatgcaactgcagggttgcaa
ttttttttcaaagctt-gacatagtacgagcatatcatatgatcccagtagcagaagagg
acatacataagacggccattactacccct-----------------------------tt
cggcatgttcgaatttttacgaatgccttttggtttaaaaaatgccggtcaaacattcca
gaggttc-----------atgaacagtttattcaatgacctca---gtttcgtattc---
---gtctacattgacgatattctaattgccagttcgacgaaggaaacgcaccttgagcac
ttgcgcatagtgttcaatcggctggcagaatacgatttaaaaattaaaccgtccaagtgt
gtgctaggtgtatctaccattaatttcttaagccacacaatttcagctaatggaattatc
ccatgcgcggataaggtagaagcgataaaaacattcccaacgccaaaatcggttaaacaa
ctacagcgatttgtgggaatggtcaactattatcaccgtttcttaccgagcgtttcaaat
acgttgaga------------------------cccttgtacaagttgatcaagcagaaa
ttaaagacattcgactggtcggaggagtgcgacaaagcggcccttcaggtcaagtcagac
ctagcaaaagctacgatactgtcacacccaaggtccgatgcagtttattctttaaccacg
gacgcatctaatttcgccgtgggagcggtgctggaaca------gcattttgaaggaagt
tgccaaccactagcattcttctctagagtaatcaccccaaccgaacaaagatactctacg
ttcgatagagaattattggcaatcgtgctgagcatcaagcattttagacattttttagaa
ggcaggtcatttattatatatactgaccataaaccgctcaccacagcgctgacgtcaaaa
accgag---------aaa---tcacctcgacaaaatcgtcatttagatttcatttctcag
ttctcaagcgacattcgatac---atcaaaggagacagcaacatagttgcagatactctc
tcgcgtgtggcagaaacggattcaattagtaacttggattacaaa---att---------
------------------ttctctgaatgtcaacgtactgatgaacaattgaaaacatta
ttggagaat---------aaaaaaaataaaaactctgcttataaacttgataagcttttg
ctaaacaacacagaatt-------------------------------------------
---------------------------------------gtattttgaggtctcaacggg
gaaaaatagactgtacgtcccgaaatccttacgtaagg----------------------
---------------------------aaacatacgatggtgtgcacaatgcctcccatc
ctggcataaaagcatctaggaaaatgatgactgatcgatatttttggccagccataaata
aagatgtagctaattggactcgcgcatgttctgcttgccaaagagctaaagtagttaggc
a------------------------cacaaaatcacctttggaatctttttcacttccaa
agggaaggtttgaccatattcatatggacattgttggacccttacctccatctgagga--
-caaaatatatttattaacagtag-----------------tagatcgtttcaccagatg
gccagagtgttatcctctaactaacatctctgcggctactgttgccaaaactttcgt---
------------------------------------------------------------
------------------------------------------------------------
------------------------------------------------------------
------------------------------------------------------------
------------------------------------------------------------
------------------------------------------------------------
---------------------------ggaacagtatgtgtctaggtttggttgtccgtt
aagaattacgacagatagaggaagacaattcacttcaagattattcgaggagttgaccaa
actattgggcacacaccatattgcaac---------------------------------
------------------------------------------------------------
------------cactgcctatcatccacaagccaacggtatggtggaacgtttccaccg
tcggctaa----------------------------------------------------
-----------aggaagccttaaaagctagtggga-actcaccacgatggacagttcggt
taccattaatacttctc-------------------------------------------
------------------------------------------------------------
------------------------------------------------------------
---------------------------------------------ggcattcgtctttct
tataaagatgaaatcagaggttgcccagcagaaatggtctacggtcaaagtctccgatta
cctgcaggtttttgtaccatctagcgacaaaaatga------------------------
------------------------------------------------------------
------------------------------------------------------------
------------------------------------------------------------
-tacatctgacttaatcgttgatttaaagaaa----------------gcattcaaatcc
gtagagccatcgagccctaaagataacaataatacgaacaactacatacctaaagcccta
gaaaattgtagacaagtatttgtcagggttgataaggtcaaaacaggacttcaagc----
------------------------------------------------------------
-------tccctatgacggtccatataccgttgttcgaagattcagaaaattttttgtca
ttcaaatgaaggataggaatgaatcaatttctattgatcgactcaaacccgcttttgagt
gtgaagctcatactaaggcaaccaagccgc------------------------------
------------------------------------------------------------
-------------
>AJ000387.1_Drosophila_elanogaster_ZAM_retroelement_gag_pol_env_Gypsy_8435 7813 bp
cccaaaa-------------------------------------ttttcgctcagacaga
acaacgcatacaattccatatacatacgtataaacatactcatactttctgctgtgtcag
atactttatttctaagaactttaacattgtaatacatacacacatattcactgttagccc
atttaagacgaagaataaagacgaccacagtcgagtgcaagcagcaaacacttgtccgtt
ctggtctatcttgcaagactccccggaggtaactggcgcagccggaaaactggaatggaa
aatactttattaaaccttctattagttctattgtaagtagttgtggaaaaagagtgagag
attacaacaaaaatcctaatacaatacataaagcgtggcatcaatcgctgcacaggcccg
gtactacatcacaaaacacgtatatatgcaacaaaaatatacacaacaaaaccatatata
caaacgtgtatgagtgacgtgtaatgtacttgtgtgaaatcaatcgctgataatcactgc
cgaagcttagtaagttatgcaaaacaattaatacacacacacaaaaaaaaaggaaatgtt
gtgtacctcagataaaccactgccgaaatattaaaggcccggtactacatcacaacgtat
atatgcaacaaaaatatacacaacaaaaccatatatacaaacgtgtatgagtgacgtgta
atgtacttgtgtgaaatcaatcgtagtaccacatctatatatgcaaaccaccaaaacaaa
tacaaaaaaaacacttaatgagttattaagtacataaactacatatttttatcttaaatg
tcaaagaaattaacacaaactattaaacaaacaatcgctccgtgttagaatcacacacat
ttcccaaaagagttacacgatcagtttcgaaaacaaacaccctccccgtaataagagaaa
gcacccccttaccgccccttcaacctataaatatggattcgggcaacgcctccgtaggta
attccgcccccgtaacacctactgtcagtggctttagcagtattgctacggcacttagtg
ccaccgatattttagccttcgttaaagaacttccgacctt--------------------
------------------------------------------------------------
------------------------------------------------------------
------------------------------------------------------------
------------------------------------------------------------
------------------------------------------------------------
--------------------------------cgatggtactccaggccaactcgacaaa
tatataactagcgttgaggaaataatcatgctcattaggggtaccgaccaaactccgtac
ggacttctgacactcagggcaattaggaataaaatagttggaagagcagacgaagctcta
aacctagccaacaccaaacttatatgggacgatatcaaaagtaacctactacgtttatac
tctagcaagaaaagcgaagctaccctcttaggcgagctccaatctctcccagataaccta
accctagggcaattgttcttcggcttatcgaggattaggagccaact-------------
------------------------------------------------------------
------------------------------------------------------------
------------------------------------------------------------
------------------------------------------------------------
--------tatatccattacttccaatagtggacagtcggccacaatcatcgaagccaag
aaaacactatatgacgaagtctgtttaaacgccttcatctcaagaattagagaaccactt
aaaacagtcatcagattgaaagaccccaagactatcgaaacagcttacgagctatgtcaa
gg----------------------------------------------------------
--------agaaagggctcgttaccagaacagaaacccatatcccccaacacaaaacaac
------------------------------------------------------------
--------------accgaacgacgaactaacaactacaataacaataacaacaacaatc
acagagacaacaacaaccgcaacaacgtaactcgtcttacacccaaaaccactcaaacca
ttactcaaaccccaa----------ttccc--aatatcgtcaatcaaacaacggcaacag
aactagtaacccgtttaaagataataaaacaaattatgggctacacaacatagaagaaga
aaaactcacccaacactgccttaccaacttaa-attttcaggcacccgcctcaggaaccc
aacagg----------------------atacataaatcctaccacacatgcaacatccc
ttccatacataactctaaacctccaacaaaaattccctttatcatttcttatcgatacag
gatcc-------------------------------------------------------
------------------------------------------------------------
------------------------------------------------------------
------------------------------------------------------------
----------aataactccttcattgaccc------------agaatctgcaaaccaact
agagtgcacaattctaccaacatccacttcaattacaacagcattaaatagtttcaaaat
tgaagaaaaggcaatattcccaatgccacccgagttcaaaaccgaaggtcaaattaccct
acttaaattcaaatttcactcttatttcaatggcc-------------------tcatag
gaatggacctattatcacacctagaagcaaaagtagacctagtaaacttacaactagtaa
cttcaaagtctacactcccaatattcttatacactaaccaggcttcaaaaatttttaaca
tccccgcctacagtaaagttatcttaccactaccagtaaagactaatcatggggaattct
attgttgtactacacaactaaataatgagttatcgttgtcagaaggactatataaatcaa
acaataatattgccaatgtcgaaatctctaaccaatccgactcagataaactattatacc
tagaataccccctagaaaccattccatacaataaaaacgaccatatagagctctttaata
tatcagctacacctcttaataacgatacccctcaagccccattacatatcctcacagaac
-------------------------------gaaaaaacagccttaacaaccctatgtaa
acaatttcgcgacatattctacaacccagaaacaccattaacttttaccaacaaaatcac
acactccatcccaaccatagataacactcctatccacacaaaatcctacagatacccttt
tgtccataaaacagaagtcaaaaaacaaatcgaatccatgttagaccaacaaattattag
atct---agccactccccttggagcgccccggtgtgggtggtcccaaaaaaactagacgg
gacagggaacaggaaatggcgacttgtaatagactaccggaaactcaacgacaaaaccat
ttcggacagataccccatcccaaacataaatgacatattagatagcataggcaaagcaaa
atatttctcaacgctc-gacctaactagcggttttcatcaaatcgagatgaatccaaaag
atatcgccaaaacagcctttacagtcgaa-----------------------------gg
gggtcactacgaattcacacggatgcccttcggcttaaaaaacgcaccggctacctttca
acgggtt-----------atggacagcgttcttggcgatctca---acggcaccatttgc
ctattctatcttgacgatattataattttctcgccttccctacaaaaacacctgttggac
ataaaaatggtattcgaaaaactcagagcggcaaactttaaactacaaccttcaaaatca
gaattcctaaggaaagagatagaatttctaggccacatagtcacacaagacggagttaaa
ccaaacccgaacaaaataagtgcgatcaaaaaatttccttgccccaccaacagaagagct
atcaaatcttttctcgggttactgggttattataggaagtttataagagactttgcacga
ataacgaag------------------------cccatgactaaac----attgaaaggg
aaaagacaagttactacagacaaagactttgtagacgcattcgaacagtgcaaaactctt
ctgtccaatgacccaatactcatacacccagacttcgaaaaaccattcattcttactacg
gatgctagtaacttcgcgttaggagccgtactatctca------aggctccttacaaaac
gatagacctgtatgttttgccagcaggaccctctccgacaccgaagtcaactattcaacc
atagaaaaagaaatgttggcaataatatgggcagtaaaatacttcagaccatatatttat
ggcgtaaaatttactattgttacagatcacaagccactaatatggcttat------gaat
ttcaaa---------gaacccaactcaaaaataattcgttggagactccaactcatggaa
tacaattttgaaataattcac---aagaaaggttcacaaaatgtaattgcagacgcctta
agtagagcggacccaattaaactacaacgaaacactgactgttaa---gcc---------
------------------ttgccccacatccgaaaaacctattaacgaatttaacacgca
actcatactagaaatagatacaaatacgtcttaccaaactacaacaccatttaaacaaaa
gattaggaaaaaatattcacagccttgcttcgatttcgataatattgttaaaatcttgaa
aggaaccctaaaacctaacaggatttgcgcattcttggcggacgataataattccgcatt
aatcgaaaaagcattctcaacgtattttgcacataaaaaacactttaaaattatcagatg
caaatcacttctccacgaaatcgtaggaaaccccgaacaaaacaaattcattcaggaata
tcacactaacagcaaccacagaggcatagacgaaacattccttcttccccaatatgaaaa
acaaaatctctgaattaattaggaattgcgaaacctgtctaaaactcaaatacgacaggc
aaccacaaaatatagtatttgaaaccccagaaaccccatcgaaacccctcgacataat--
-------------acacatagacatctatactatta---------------------a--
-caataattttaacctgacaatca-----------------tagacaaattctcaaaatt
cgcagctgtctaccccatcccaaatagaaacggcatcaattgcatcaaagca---at---
------------------------------------------------------------
------------------------------------------------------------
------------------------------------------------------------
------------------------------------------------------------
------------------------------------------------------------
------------------------------------------------------------
---------------------------caaaaattttttcagtcaattcggactacccaa
aaaactaatacacgaccaaggagtagaattttgcaacgacatatttcgaaagttttgctc
tcaatataatatacttctccatgtcac---------------------------------
------------------------------------------------------------
------------atccttccagcaatcttcaagtaattctccagtagaacgtttacactc
ctctttgacagagatttacagaataatactagacacacggaaaaaacacaaattacctac
agaccacgaagaaataatgtcagaaactgtaataacatataacaacgcaatccactccac
caccaaacacaccccttttgaactttttaatggtaggacccatttattcgagaaaacaat
aatacccaataatgagcatgactatttaaataaactaaatacgttccaagacaaactata
ctccgaaataaaagaaaaattgtccacaaacacccaacaaaggatagaaaagctaaacac
aagcagagtagaaccaacaacagtacaacctaacagcacaattttaatccacaaatcaaa
aattaggaaaatatccaaacctcaccaactgtattgaaaaattataccacaccatcgata
ccctaagcttcttcgaaaacactcaaaatacaacaaacgcactcaattaccaaaacaaaa
taatttttagtatcaaaattcctatttttttaagttgtaactacgaaatggcaagaattc
cacttccaataaattccacacaatttgtaatagcacctaagtacttaatatataataaca
aaagtaacagcatgttttcaactatgtataaatgtcctgtaatagaagaacaattcgtct
gcgaaatcgactccatcaataatcttaaaaataatacttgcctgggacaccttatccaaa
ataagaccagctactgcgacataaaggaaacgggactcacgactgatgtgttcgaaccgg
aaaaaggcttcatacttgtatttaacgggaacaacctcccaatcatctcctccaaccaga
ccataactagtatcaatggatcagctataataaagtataacaattgcacattaaaaatca
atgaaataaactacgacaacagggcggtatcaacagaagagcaccccgacttcttcctac
caccaatgcggaaactaataaaaaatgccactatcaacatactcaccttggaaagacttc
acctggatacactcacaacatccaataagctactggtcgtcgccgcaggaaactctcgac
actcgacaaccttgtatatcctcttcaccgtatccctagtcgcctaatactcacctggac
acttcgaagggac
>Gypsy-12_Dwil-I 7813 bp
ctgcatacttacaagcacctcggcagacacccgctgccactgctgtacccgctgccactg
tcgtacccaccaccgccgccattgctgtacccaccaccgctgccattgctgtacccgctg
ccgctgccgccgcatccattacggtacctgccgccgctgccacatccactgtacctgcgg
atgctgtgcccgccgactatatgtctgccatgcgggttgcggccttgctcgccgcgccta
cctcccgacttcgccacttccgcctcccgcagcctggatgagcaactggcgacgctgcag
aaacaacatgagttgctacagctgcagcatcagatcctcaagctgcagcaaggga----t
tccaagcaccgaggcagcaagtcagtgacgtg----------------------------
------------------------------------------------------------
------------------------------------------------------------
------------------------------------------------------------
------------------------------------------------------------
------------------------------------------------------------
------------------------------------------------------------
------------------------------------------------------------
------------------------------------------------------------
------------------------------------------------------------
------------------------------------------------------------
------------------------------------------------------------
------------------------------------------------------------
------------------------------------------------------------
------------------------------------------------------------
------------------------------------------------------------
------------------------------------------------------------
------------------------------------------------------------
-----------------------ttttcagcggataacgcatatgacgtgaagaaatggc
tgaatgacctggaagacgcatttggaattctgcagttgaacgaccgcctacgtttgatcg
catgccgtcgcatgctggaaggtacggcggcggtgctgctgcgcacggtatcgg------
-------------tgcacagctacgaagaattaaaagcaatcctcttgcga---------
gaatttggacgctcgtgtagcgtcgaggaagtgtaccacgctctgcgtggccggcgcatc
aaggcaggcgagggatgtttgagattcgcaatcgagatgcaggagat-------------
------------------------------------------------------------
------------------------------------------------------------
------------------------------------------------------------
------------------------------------------------------------
--------tgccatgaatgctccgataccggagaacgagctggtcgacctgataattgat
gg------attgcgggacaattctactcgagtcggcatgctgtactccgcccggacggtg
gccgaactgaagcccttactggaacgttacgaacgcctccgtatgc--------------
------------------------------------------------------------
--------aggccgctgcctcccgacagagcaacagcgtgaaggcgcagtcaacaacaac
------------------------------------------------------------
--------------tgccgtggcgcctggaaacaaatcg--------tcgggcaccgcta
cgagtgagaccagatgtttcaactgctcaggatgggggcattacaagagtcaatgcccga
aaccaataagaccgccgaattcgtgtttca--agtgtggcatagtgggccacatctacaa
gaactgcccgtctcgaattgggaatgccaccaacatcactgccgc---------------
------------cgccgctgatgaagcgggag-atc------------------------
---------------------------------gactagaccatttacaactggtgagtg
ttgcttttgtttgtgatgaagtgcaagataggaaatttatagatatgttttctctccttg
attcg-------------------------------------------------------
------------------------------------------------------------
------------------------------------------------------------
------------------------------------------------------------
----------ggcagcccaaagagctttat------------ccgtgaatctgaagtccc
ctccaactgccgtcttagcccccgtactttgaactgccgtggcctcggaaatagccaact
tctgtccttaggccaagttcagtgtagggttcgcctccgcaacacac-------------
agataatacatacgtttgaagtcctgacgaaccaagcaactgaactgccgatgattatag
gtagagatcttctgtataaaattaatattagactataaactgaaagaactgaaatatgaa
aaagaatcgttgatactcatgaataaacagactgaatgtataaatccaaaacttactgct
gttctgaagtcctttgacatatttatggaaaagagagtgatactgccgtgtgataggaat
gagattgtgcctgccgaattgttgtctgattctccccttccgaaaacttctgctgtacct
tcggaaacattgaacgatgcacttatggcgataaattccattgagctccctgctgtcagt
gaattagactttgatatagagtgtgataggaatgagattgtgactgccgaattgttgtc-
--------tgattctccccttccgaaaacttctgctgtaccttcgggaacattgaacgat
gctgaaagaattttgatatgagcccgcgttacgggaagagcaaaccgcagcccttaagtc
tattatttccgcttcgtatgtacaagttgatccagatttaatcaagcccatgaactatga
gatgaaaatagaattgactagccaaactccgattttctgccgcccccgccgtctgtcgca
ccacgaacgcatcgaggtgcgtgagatttgtgacgatctcttaaaagctggcattattcg
ccac---agtagttccccttacgctgccgcgattgtccctgtacgcaa------------
---aaaagacaacacgctaagaaagtgtgtagattaccgcccgttgaacaaaattacagt
tcgagatcattttccgattcctctgttagatgattgcattgaacatctgggtggcaaatc
attcttcaccatcttg-gacttgaagaacggtttccaccatgtgaaaatgcacccagact
caatcaaatatactgcctttgtaacccct-----------------------------ga
tggccagtttgaatatgtacgaatgcccttcggactttgtaatggcccttccgtgttcgc
tagattc-----------gtttattttgtccttaaggaatttataaaccgaggtcaactg
gtgatatatatggacgacattctagtcgcgtcgcatgactttgaaacccaccttgagatt
ctgaaggaaatattgtatgtgttaagagtgaacgggctatgcctgaagctgacgaaatgc
cgttttgcgtatagggaactagagtacttgggctacttagccaattccgccggtatcacg
cctaaaccagctcatattcaggcgatacgggatttgcccattccaagggatagcaaggaa
ttagagcgttgcctaggcctattctcatacttccgccgatttgtatcaggtttcgctaag
attgcgtgt------------------------ccgctgtcccgattgtt---aagaaaa
gataccccttatgtcttctccgatgaatgtcttgaagccttccgaacactgaagttgaaa
ttgatcgaatcccccgtgttatctatttacaacccgaagtctgaaacagagttacactgc
gatgctagttcaattggtttcggagcagtgctcctcca---gaaacaaacagacggtaaa
ttacacccagtgtcctacttctctaagatggcctccgccgctgaatcgaaactacacagt
tatgagctagagacgttagctatagtgtattccttaaaacgttttgagacataccttaag
ttcatcccgttcaaaatcgtgaccgattgtaattcccttgcgctgacact------gaga
aatggt---------ggacattccgccaagattgctcgctgggccctgctgttggaaaac
tataactacacgattgtacac---cgctctgggttgggtatgccccatgctgatgctcta
agtagaatagaaactgccgcatacgttgacgatataaaccttgacttccag---------
------------------ctgcagttaacccagaaccgggaccctgagattgtcaaactc
cgagatgagttaga---gaaatatgagatagcgaatttcgaactgcgagatggagtagt-
------------------------------------------------------------
---------------------------------------gtaccgcctgtcctcgacgag
tataccccaactttatgtcccttccgaaatggtaaatc----------------------
---------------------------atgtcatacgagtagtgcacaagcttggccata
tggccacggagaaatgttgtgcacagatcaagaagcattactggttcccgtgtatgaagt
cttacgttaacaattacattaaaaattgcctcaagtgtatctactactccgcgtccgctt
c---------------------tgaccaccgtgtcacgctacatagtattccgaaagtgc
cccttccgtttgataccgtccatattgaccatttgggcccccttccgtccatacgttcta
agaaaaagtatcttctggttgtca-----------------ttgacgctttcaccaaatt
tgtgaagctgtaccctgccgccacgactaattcacgtgaagtatgccagacattagaatc
tcagtatttcgcaaattacagtagaccccgccgaatcatcagtgatcgaggtacctgctt
tacttcctccgagtttgaagaatttctgaacgccaataatataattcatgtgctgaatgc
cactgccttcttacgttacaattacattaaaaattgcctcaagtgtatctactactccgc
gtccgcttctgaccaccgtgtcacgctacatagtattccgaaagtgccccttccgtttga
taccgtccatattgaccatttgggcccccttccgtccatacgttctaagaaaaagtatct
tctggttgtcattgacgctttcaccaaatttgtgaagctgtaccctgccgccacgactaa
ttcacgtgaagtatgccagacattagaatctcagtatttcgcaaattacagtagaccccg
ccgaatcatcagtgatcgaggtacctgctttacttcctccgagtttgaagaatttctgaa
ggccaataatataattcatgtgctgaa---------------------------------
------------------------------------------------------------
------------tgccactgcctcaccccgggccaacggccaagtcgagcgggttaaccg
tgtgttgggccccatgttgggtaaactgacggaacctgtggaccacgcagattgggtcca
acaactgccgaacatagagtttgcattgaata----actccgtccactccacaaccaaat
ttgccgcttccgtactt-------------------------------------------
------------------------------------------------------------
------------------------------------------------------------
---------------------------------------------ctattcggtgttgaa
caacgaggtgtggttgtggatgaactaaccgaacggttgggtgagagaactgaggaggtc
gatgcct-----------------------------------------------------
------------------------------------------------------------
------------------------------------------------------------
------------------------------------------------------------
-caga---ggtagacgtccggagattagccttccgtaacattgttaagtcccaagaatat
aattcggaatattattcgaagcatcacctccctgccgttagttttgaggagggggatttc
gtagttattaagaatgtggatacttcggcaggcacgaacaaaaagcttatcag-------
------------------------------------------------------------
-------gcggtatcgtggtccgtatgtggttcataaaaaacttccgaacgaccgatatg
ttatccg------ggatgtagagggctcccaaatcacccaactaccatat----------
------gatggtgtcctagaagcctccaaattaaagctatgggttgcccctgatcaagat
tgcacttctgatagccaaacaaaggcga--------------------------------
-------------
>RLX-incop_TEdenovo_scaf-B-G519-Map3 7813 bp
------------------------------------------------------------
------------------------------------------------------------
------------------------------------------------------------
------------------------------------------------------------
------------------------------------------------------------
------------------------------------------------------------
------------------------------------------------------------
------------------------------------------------------------
------------------------------------------------------------
------------------------------------------------------------
------------------------------------------------------------
------------------------------------------------------------
------------------------------------------------------------
------------------------------------------------------------
------------------------------------------------------------
------------------------------------------------------------
------------------------------------------------------------
------------------------------------------------------------
------------------------------------------------------------
------------------------------------------------------------
------------------------------------------------------------
------------------------------------------------------------
------------------------------------------------------------
------------------------------------------------------------
------------------------------------------------------------
------------------------------------------------------------
------------------------------------------------------------
------------------------------------------------------------
------------------------------------------------------------
------------------------------------------------------------
------------------------------------------------------------
------------------------------------------------------------
------------------------------------------------------------
------------------------------------------------------------
------------------------------------------------------------
------------------------------------------------------------
------------------------------------------------------------
------------------------------------------------------------
------------------------------------------------------------
------------------------------------------------------------
------------------------------------------------------------
------------------------------------------------------------
------------------------------------------------------------
------------------------------------------------------------
------------------------------------------------------------
------------------------------------------------------------
------------------------------------------------------------
------------------------------------------------------------
------------------------------------------------------------
------------------------------------------------------------
------------------------------------------------------------
------------------------------------------------------------
------------------------------------------------------------
------------------------------------------------------------
------------------------------------------------------------
------------------------------------------------------------
------------------------------------------------------------
------------------------------------------------------------
------------------------------------------------------------
------------------------------------------------------------
------------------------------------------------------------
------------------------------------------------------------
------------------------------------------------------------
------------------------------------------------------------
------------------------------------------------------------
-------------------------------gatgaacttttggctgatggtatcatacg
gcct---agtaattctccctatgcttctgctattgttcctgtacggaa------------
---aaaagatggtagtcttagaaaatgcgtggattatcgacccttgaataaaatcactgt
acgtgataattatccgacgactttgattgaggattgcattacacatttgggtgggaaaaa
atatttcacagtgatt-gatttgaagagtggttatcatcatgtcaaaatgcaccctgatt
caattaaatacacttctttcgtgacccct-----------------------------ga
tggacaatatgaatatgtttatttaccttttggcctgtgtaatgcacctgcagaatttca
gagattt-----------attcgtatgattttgggaaagcttattgatgaaggactgatt
gtggtgtatatggacgatattttgattgcaactgtagatttcgagacacatatgaaaatt
ttgggacttgtccttcggacgatacggcaatacggactgcacgtccagttgaagaaatgc
aagtttgcatatggagaattggaatatttgggatatttggccaatgagaatggtatta--
ctttaagcaatgtgcatttgaaagatatagaattttccggaaccgaaaaatcggaaagaa
atggaacgctgtcatggattattctcttatttccgacgatttgttaaggatttttctaga
attgcccgt------------------------ccgatgactgaattact---taagaaa
gatgttccttatgaattttctgacgactgccgaacagcattcaaaacgttgaagcaaaaa
ctgatggaatctcccatattagcaatttatgatcctcatgtcgaaactgaattacattgt
gatgctagtgcatgtggattcggtgcagtactgatgca---aaaacaaactgatggaaaa
tttcaccctgttgcttattattcaaaaactgcctctccccctgaatcacgattacatagt
tatgaattggaaactttggctattgtttatgccctgcgtcgatttcatacatatttacag
ggtcttccgtttaaaattgtgacagattgtaattcattggcattgacact------tcag
aaccga---------acgaattcggctaaaatagccagatgggcattgttattagagaat
tacaattatacagtgacacat---cgatcgggtacttcgatgggacatgtggatgcattg
agtcgtatgaatgtggtagcatatgtcaatgagggtgatttggatttccat---------
------------------ttgcaattggcacagagtagggatccggtgattgtggattta
cgagacaaattaga---aaaatctgatgacaagaactttgaactgaatgacggtgtagt-
------------------------------------------------------------
---------------------------------------gtatcataagtcaccgatggg
acatttgcaattgtatgtacctgctggaatgattaata----------------------
---------------------------atgtcataaggatgacacataaagttggtcatt
tggctgtgaataaatgttgcactcagatcaagaaacattattggttcccttatgtcaaat
cccgtgtgaaaaatttcattgataattgtgtcaagtgtatttattattctgcttctgccc
a---------------------tggaaatgccgtcacccttcatccaattccgaaaaaac
caattccttttgatacaattcatgtggaccatttgggtccattaccttccgtcacgtcaa
acaaaaaatatttactggtaatca-----------------ctgacgcgtttacaaaatt
tgttcgattgtaccctgctgcgactacgaatacgcgagaag-------------------
---------------ttaaagtggcccttactga--------------------------
------------------------------------------------------------
------------------------------------------------------------
------------------------------------------------------------
-------------------------ttttttccgtc------------------------
------------------------------------------------------------
--------------------------------------------acttcagtcgaccacg
ccgttgtattagtgatcgtggaacttgtttcacatccaatgacttcacgtcttttatgga
agaaaataatattcaacatattaaagt---------------------------------
------------------------------------------------------------
------------ggcttcaaacacacctcgggctaatggccaggtggaacgggtgaatag
gatcttgggaccaatgcttggaaaactgacagaaccacttaatcatgcgaattggacggc
taaattatctgaggtcgaatatgctttgaata----attcagtacatagttcaactggat
tctccccttcggtatta-------------------------------------------
------------------------------------------------------------
------------------------------------------------------------
---------------------------------------------ctgtttggcattgaa
caacgtggaaaaataattgacgaactgactgaaattttagacgaaaaatt---ggagact
gattctt-----------------------------------------------------
------------------------------------------------------------
------------------------------------------------------------
------------------------------------------------------------
-ccgatatgacacaacttaggacaaaagcttatgaaaatttatgtaaagcgcaagaaacc
aatttggaacattttagtcggtgtcacaaaacagcacctcagttcgaagaggggaatttt
gtagttataaagaatgtagacacttcggttggacaaaataagaaactgattca-------
------------------------------------------------------------
-------gaaatttagaggaccttatgtcattcacaaaaagttacccaatgatcgttatg
taataag------agacattgatggcgtgagaattacccaaatgccatat----------
------gatggtatattggatgcgtcaaaattaaaattatgggttgatccaacatttgat
aatccacctgatgttc---ctgatgcaa--------------------------------
-------------
>GYPSY32-I_AG_mdg3 7813 bp
-------tctacaacaacatcagcggacacgaggtgagatatgccccccgtcgagcaccg
ccatagccgccaccaccaccaccgccgtagctaccgtcgcggcaaattgcgcatccacca
ttttgaaaggcgacaacgataccgattctgccaccattttgagtgcttccgtagcttgtg
ctcccatcgcgcttaacaatgag-------------------------------------
------------tcgcttcctgctaacgccgacaacgaaaatgaactcaacgaaatgcga
cgacgcttggaacttttagagcttcgccaaagggtcc---------------aaa----t
atcaatcgggaaaattttcggcaagcgatttg----------------------------
------------------------------------------------------------
------------------------------------------------------------
------------------------------------------------------------
------------------------------------------------------------
------------------------------------------------------------
------------------------------------------------------------
------------------------------------------------------------
------------------------------------------------------------
------------------------------------------------------------
------------------------------------------------------------
------------------------------------------------------------
------------------------------------------------------------
------------------------------------------------------------
------------------------------------------------------------
------------------------------------------------------------
------------------------------------------------------------
------------------------------------------------------------
-----------------------actggagacgatgcatcaaagtgcatcattgaatggc
ttgacgagctagatcatcacttttctctgtgccgcgtccaagattctgataaattcttct
atgtgtaccgtttactgaaaggatctgctgctatggtcgctaaagcctctcgtg------
-------------cttcaacactgcaacaattaaaagacgagctggttgca---------
aacttttatgtgacacccacgaccgaaggcgtctaccgacagctgcgtaaccgtcgtctc
tcgccccatgagacagccctgcgttacgtattagatatgcagcgaat-------------
------------------------------------------------------------
------------------------------------------------------------
------------------------------------------------------------
------------------------------------------------------------
--------cgccagtcgcgcatccgttcctgagcctgaattaattaacatcatcttcgaa
gg------gcttggcagtccgtcccacaccgctggaatgcgttttctggtcgaaaaagtg
gaggatttgaagccacttttgaacaagttcgaggcgattcgaccac--------------
------------------------------------------------------------
--------gatatgttgct-----------------------aaatcatccgagacgccc
------------------------------------------------------------
--------------tttcccagtgatcgcaaacgggttacaactaatcggggaacaacac
caacaactgtccgttgtttcaattgctctcagtttggtcatcatcagagtgcttgtacac
gccaacgccgcccaccaggagcttgtttcc--gttgcttccagctgggacacaactataa
aagctgtcc------------gaatgctgaaaccagcgctgctgcttatccggatgcggc
caatcgcgttgatatcgataatgcagaaacac-tgc------------------------
---------------------------------cattaaatgaattgcacgaggtgagtg
cttcttttcttaagtcagggaaaataatcatgacagtcaaaga---atattccttatttg
ataca-------------------------------------------------------
------------------------------------------------------------
------------------------------------------------------------
------------------------------------------------------------
----------ggtagcccagtaagctttat------------taatgagaagatcgtacc
tttatgcctgttatctgatccagttccttccaactacaaaggtttaggaaattcgcatct
ttatactcgtggccaaatacactgccgaattcaattcagggagacga-------------
ttctccatcacatgtttgttatactgccacatacatctatggcatggccaataatcatag
ggaaggatctacttccagcacttaatgttcatcttgtatttcaaaga-------------
------------------------------------------------------------
------------------------------------------------------------
--------------------------tcacatcccgcttaaacgaacttgcattatccct
acaaaaactatagagga-------------------------------------------
------------------------------------------------------------
--------------------acaaaaaaggaacgttagcaaatctggtatattagataat
gaat---gaatcttgatacggcccttctctatccctcgaagagacttcaaccattttgtc
tatttttgaaaattcttatataaataatacttctaaaaataatgaactatcaaatcactg
tatgaaaattaatctaactaatcaaactcctattttcacaaaacctcggagattatcata
cggggaacgtaatcaagtgaaggaaatcgtttcaaacttacttaaagaaaaggttataag
acct---agcaattctccttatgcttcggctctggtactcgtgcgaaa------------
---gaagaatggagaggttcgaatgtgcgtggactatcgaccgttaaacaaaattactgt
gagggataattacccactaccgttgattgaaacatgtttagagcatcttagcaacaaaaa
gtttttcagtttacta-gatctcaaaagtggcttccaccagatacggatggaagaatctt
ccattccctacacttctttcgtcacccct-----------------------------ga
tggtcagtacgagtacaccaaaatgcccttcggtcttaagaatgccccctctgagttcca
gagattt-----------attaactccattcttcgtgaatttatcgatgatgaaaaagtg
gtcgtctacttggacgacattataatagcctccttggactttcagtctcacttaaaaacc
cttcaggcagttctagagagaatcaaacaatgtggccttgagcttcgcgttgacaagtgt
aaatttgcgcatcaagaacttgactatctaggatacaaagcaaatgctttcggtattcga
cctagtgatcggcacattcaagccattagaaattatccgatgcctattaatgttaaacaa
ctcagaagatgtttaggactcttctcttattttcgacgctttgtcccttcgttttcttgc
attgctaaa------------------------ccactcactaacttact---tcaaaaa
gatgaattatttaactttgatacaagctgttgtgaagcatttgaaacattgcgagagaaa
cttactcaatcccctatccttgctatttttgatcccaaaaaggagactgagcttcattgc
gatgccagctcgttcggctttggtgctgtattattaca---gaaacaagaagataataaa
cttcatcctgtagcttatttctcgaagacaacatcaaaagaagaggcaaagttgcatagc
tacgagctagagacgctttccgttatctatgcacttaaaagattccatgtatacgtacat
gggttgcctttaaaaatctttactgactgcaattcattggtcgaaacctt------aaaa
aacagg---------aatgcatcggctaaaatagcaagatggtctttgtttttagaaaac
tatgattacacaattcattac---cgatctggaacttctatggctcatgtagacgctcta
agccgaactgaagccgttggagcaatcagcgacttagatcttgattttcaa---------
------------------cttcagattgctcaatcccaagaccccttaataaatacccta
cgacaaaaacttga---agctggttctgttcaaggatttatcctccaagatggtttggt-
------------------------------------------------------------
---------------------------------------atatcgtcagtcttccacaaa
tcatcttcaattatatgtgccacgagaaatggtagaca----------------------
---------------------------atattatccgacacaatcacaagattggtcatc
ttgccatcagcaaaacttgccaaaccattagccaacactattggttccctcatatgaaac
caagagttgagaacttcattaaaaattgtttaaaatgcatcgtctattcagcacctccaa
g---------------------aactaacaaccgaaatatgtacagtattccaaagacac
ccgtaccattcgacacgttgcatattgatcatttaggacccctacccaacattacatctc
gcaagaaatatatattggttgtca-----------------tagatgccttcaccaaatt
tacaaaactatacgctaccgctacaactaatactaatgaagtatgt--------------
--------------------gaagctctcactca--------------------------
------------------------------------------------------------
------------------------------------------------------------
------------------------------------------------------------
------------------------------------------------------------
------------------------------------------------------------
---------------------------------atatatgtcatattatagcagaccgaa
gcgaattataagtgaccgtgcaacatgctttacttcaaccgcattcaaagagtttgttga
ttctaatgatatcactcatgttcttaa---------------------------------
------------------------------------------------------------
------------tgcaacgggttccccccaagcgaacgggcaggtggaacgtgttaatcg
tgtacttcgccccattttaagcaaattatgcaattcttctgaccattctgattggagttc
gcatttgagatccgctgaacatgccctcaaca----atactgtccatagttccacaaact
ttcttccttcgattctt-------------------------------------------
------------------------------------------------------------
------------------------------------------------------------
---------------------------------------------cttttcggcattgag
caacgaggccagatcttagacgaattacatgaattccttaatgataagcatgttacaaca
aa---cc-----------------------------------------------------
------------------------------------------------------------
------------------------------------------------------------
------------------------------------------------------------
-gtgacttaaaccttcttcgttctgaagcgttatctaacattgaatattcacaatatcga
aacgaacaatacgtagccaatagaaccaagccagcccctagtttctctgaaggagatctg
gtagctatcaaatacacaga---ttccactaatgcaaataagaaactcgtctg-------
------------------------------------------------------------
-------caagttccgcggcccttatatagttcataaagtacttccccacgaccgttatg
taattag------agatgttgatggatttcagatcacgcagatgccttat----------
------gacggagttttagaggtagacaaacttaggaaatggtctaataacatataacat
gatgtatt-----------actagacag--------------------------------
-------------
>RLX-incop_TEdenovo_scaf-B-R2899-Map4 7813 bp
------------------------------------------------------------
------------------------------------------------------------
------------------------------------------------------------
------------------------------------------------------------
------------------------------------------------------------
------------------------------------------------------------
------------------------------------------------------------
------------------------------------------------------------
------------------------------------------------------------
------------------------------------------------------------
------------------------------------------------------------
------------------------------------------------------------
------------------------------------------------------------
------------------------------------------------------------
------------------------------------------------------------
------------------------------------------------------------
------------------------------------------------------------
------------------------------------------------------------
------------------------------------------------------------
------------------------------------------------------------
------------------------------------------------------------
------------------------------------------------------------
------------------------------------------------------------
------------------------------------------------------------
------------------------------------------------------------
------------------------------------------------------------
------------------------------------------------------------
------------------------------------------------------------
------------------------------------------------------------
------------------------------------------------------------
------------------------------------------------------------
------------------------------------------------------------
------------------------------------------------------------
------------------------------------------------------------
------------------------------------------------------------
------------------------------------------------------------
------------------------------------------------------------
------------------------------------------------------------
------------------------------------------------------------
------------------------------------------------------------
------------------------------------------------------------
------------------------------------------------------------
------------------------------------------------------------
------------------------------------------------------------
------------------------------------------------------------
------------------------------------------------------------
------------------------------------------------------------
------------------------------------------------------------
------------------------------------------------------------
------------------------------------------------------------
------------------------------------------------------------
------------------------------------------------------------
------------------------------------------------------------
------------------------------------------------------------
------------------------------------------------------------
------------------------------------------------------------
------------------------------------------------------------
------------------------------------------------------------
------------------------------------------------------------
------------------------------------------------------------
------------------------------------------------------------
------------------------------------------------------------
------------------------------------------------------------
------------------------------------------------------------
------------------------------------------------------------
--------------------------------------------gaagcaatgtta----
----------aattttcctgagccatcaacaat---------------------------
-----------------taaagaagcgcgcagagttttaggcatggcaggatggtacag-
------------------------------aaaatttgtacgaaatttcgccgaaatatc
atctcccatttctgag-accctaaaaactagc----------------------------
----------------------------------------------------------aa
tggaaaatttcaa-----------------------------------------------
------------------------------------------------------------
----------tggacga-------------------------------------------
---------------------------------------------------aagaagcgt
caat--------------------------------------------------------
------------------------------------------------------------
------------------------------------------------------------
------------------------------------------------------------
-----------------------------------agcatttaaaaaattaataaagtgc
ttaactgaagcacccgtacttggtacaccagattattcgttgccttttataatagaatca
gatgcctcagacattggttgtggttgtgtactcattca---aatacaggagaatagagaa
---aaggtgatagcgtacatgtcacagaaattcacaaacactcaaaggaaatatcaaacg
acagaaaaagaatgtttagctgtaatattaggttttgaaaaatttaggccgtacattgaa
gggtccaaagtgactgtaattacagatcacgcggcattattatggttaca------aaat
ttaaaa---------gatccaacaggtcgtttagcgcgatgggcacttcgcttacaagcg
tacgatttcacaataatacac---------------------------------------
------------------------------------------------------------
------------------------------------------------------------
------------------------------------------------------------
------------------------------------------------------------
------------------------------------------------------------
------------------------aaaaaaggaaaaga----------------------
---------------------------acac-----------------------------
------------------------------------------------------------
------------------------gttgtaccggatgca---------------------
--------------------------------------------------------atgt
cccgatctattgaaacagtcgatttaacggattttaaaacat------------------
--------------ctagggatca-----------------ctggtacaataatctgatt
gaaaaaatta--------------------------------------------------
------------------------------------------------------------
------------------------------------------------------------
------------------------------------------------------------
------------------------------------------------------------
------------------------------------------------------------
------------------------------------------------------------
------------------------------------------------------------
------------------------------------------------------------
------------------------------------------------------------
------------------------------------------------------------
------------------------------------------------------------
--------------------------------------------------atttggcacc
tcagctagttgatgattaaaaaataataaatg----aattggtctacaaaagaattaaaa
ttaatccgaccgagtgg-------------------------------------------
------------------------------------------------------------
------------------------------------------------------------
---------------------------------------------cgtttatgtgt----
-----------------------accaagcgaattcagaaa-------------------
------------------------------------------------------------
------------------------------------------------------------
------------------------------------------------------------
------------------------------------------------------------
------------------------------ttcgataataaaagaaaatcacgatgaact
cac---------------------------------------------------------
-------------atcttgccacttcggtagatttaaa----------------------
------------------------------------------------------------
----------------------------actttgcataaaatt------cgattgtcata
ttattggccttccatggataaaaacgttcgaaattac----attcaaaat----------
------tgcgaaatatgtaaaaaggttaaacctagaaat---------------------
------------------------------------------------------------
-------------
>X95908.1_D.elanogaster_mdg3_retrotransposon_5519 7813 bp
-------gcgattgtcaccggagcaccgaaacgacattttttcttcactggattttcaga
attgtgaaattaacaccgatcacgtaagtgtgaatgcgatgaacagaaaagaatcaaccg
aaactggcagtgagagggagacaaac----------atgttcgagctacagcaactacgc
gcagagctagcagaagcgaaggcaatgcttaacggaacacgatcgagcttgcagt-----
-----------------------------caagaacaacaacaaccagagcaaagcaagg
ctacagttagttccgttatccagacggcgcagtttacgcaggctggcgccacaaaagagg
atccaacgagagagcggagagccagcgttttc----------------------------
------------------------------------------------------------
------------------------------------------------------------
------------------------------------------------------------
------------------------------------------------------------
------------------------------------------------------------
------------------------------------------------------------
------------------------------------------------------------
------------------------------------------------------------
------------------------------------------------------------
------------------------------------------------------------
------------------------------------------------------------
------------------------------------------------------------
------------------------------------------------------------
------------------------------------------------------------
------------------------------------------------------------
------------------------------------------------------------
------------------------------------------------------------
-----------------------accgattacgatgggaaaacttgcgcgcgtgcctgga
taacagtggtcaaaaatatcgcacgcactttcaacatcgatgacaaccatttacgcatct
tactcatcactaaacttaaaggaaacgcgcaagtctggttacatgcgcaccctg------
-------------ctcgattgatcgaaccaattgacaatttgcttgatcaattgtcattg
acttttggcgagcaatcatccaaggctgagatccggcgaaaattcgagagtcgcaagtgg
aaaaccgaggagaatttctgcagttattacgacgagaagatggctct-------------
------------------------------------------------------------
------------------------------------------------------------
------------------------------------------------------------
------------------------------------------------------------
--------ctcaaacgggataaacatcgacgacgacgaactactggaccagatgatagag
ggcataccgctacaaaatttccgtacccaagcacggattcaatgcttctctactccatcg
gagatgctacgcgcattttcgaacatccgtttgccagctcggaggg--------------
------------------------------------------------------------
--------agccacctgtacagccaaccgactacaa------------------------
------------------------------------------------------------
------------------------------------------------------------
-agatgccatacgatgcgcaaactgtaattcaagaggacacaaagctgacatctgcaaga
agcccaaacgtgaaccaggttcgtgctacg--cctgtggacaacttggacacctggtggc
acaatgtcccacaaggaagagcgtttcatctaata-------------------------
------------------------------------------------------------
------------------------------------------------attatgtaagat
ggtttaaaattaatttttttgaaaatgcttataagcccataatttcagaatgcctcatag
actct-------------------------------------------------------
------------------------------------------------------------
------------------------------------------------------------
------------------------------------------------------------
----------ggcagtcctatatctatcat------------taaaaagtcacttattaa
cgagacaatgaagttagccctagttaatacttgctattttggtttaaacaactgtattct
caaaacacatggacaaaccacatgttatgttttgaaaggatcaataa-------------
aaatatattttcgtttaatcattgtttgcgaccagtctatgaggtataatgttattctcg
gcagagattttttaactgcatgcaatttaaatttatgcgttgagaaaacccatggaaata
aacaaaatatcaatgtttactgaaaatgatagtcctgagaaatctttagaaaatgaaatt
gtt------------------------------------------------------agt
ccaaaatcgttagagaatgaaattgttagttcacaatcgttagaaaatgaaattgttagc
cccaaatcgttagagaatgaaattgttagtccaaaatcgtttaaaaatgcaactattagt
ccgaaatcgttagaaaataaaatcgttaatcaacagcataaagaaactggtccaatatcg
ttaagagatgaaatagttaatcaacaaaagaatgtcagtaaatcaaaattatcagaagat
gtgatagaatataggagaaatgttagcaataggttacaactagaattcgataggt-----
--tgtttagaaatttttatataaatgcaaaaaggccaaatgaaccgacagttagaagtga
aatacaattgtgtttgaaaaacccgaaaccgtttagctgttctcctaggaggctttcata
cacagaaaaagacaggttacaaaaactattagacgaatatttggaaaacggatttatacg
acca---agcgactcggaatatgcatcgcctattgttttagtgaaaaa------------
---gaaaactggagacttacgtatgtgcgtcgactttagaaaacttaataaaatgacaat
gaaagacaactatcctctacctcttatagatgacttgttagatagaatgaatgagaaaac
tgttttcaccaaactc-gatcttaaaaacggttttttccacgtgcatgttaaaaaagaat
caataaaatacacctctttcgttacacca-----------------------------tt
aggccaatacgagtggctgcgaatgccatttggcctcaaaaacgccccgtctgtgttcca
aagattt-----------gttaacaaaatttttgcggatatgattagagaaaacaaagta
gtagtatatatggacgacattctattggcaaccgaaaatataaacgaacacttagaaacg
ttgaaagaaatttttaaaagattagttgaaaataaacttgaattaagaatagacaaatgt
gagtttatgcaatcaagtataaaatatcttgggttcataataaataaagacggcataatg
cccaatgacaaaggaatcgaggcaataaaaaatttcccaatacctaataatgttcataca
gtacaaagttttttgggattatgctcatattttcgacggtttataaaagatttttctaga
ctagctaaa------------------------ccattgcatgacattct---aaaaaaa
gataaaccgttcaaatttggtagtgaagaaatgatttgttttaatatgttaaaagataaa
ttaatacagtcaccggtcttagctatatacaaccataaacacgaaacagaattgcattgt
gatgcaagttcttctggattcggtgctgtacttatgca---aaagaaggaggaccagaaa
tggcacccagtttcattcttttcaaaacggacaacagatattgaatcaaaataccacagt
ttcgagttagaaactttagccattgtttattcgttacgtagatttagagtttatcttcat
tggaggacatttaaaatagtcaccgactgcaactcattaattttgaccct------aagc
aaaaaa---------gagctaaaccctaggatagccaggtgggctttagaattccaaggt
tatgattttgaaattgtgcat---agggcaggtagccgcatgcaacatgttgacgcactg
agtaggtgtacaaatattatggtaatacaaacaaacagtttcgaagataat---------
------------------ctagttatatgtcaagggaaagatacaaaattaaaagaaatc
aggcaattgttaga---aaacacagaaaataaattgtatgagatgagaaatggtatagt-
------------------------------------------------------------
---------------------------------------ttacaaaaagacaaatgaaaa
tagattgctgttctacgttccgatagaaatggaagaac----------------------
---------------------------aagtgttatacaaatatcacgaacttggacacg
taggaagagacaaaatgatagaagctataatgaaaaactattggtttccaaatttaaaac
agaagtgtagcacacatatcagcaactgtttaaaatgtatttcattcagtcccaaaacag
g---------------------aaaaacagaaggatttctacacaacatacctaagggaa
acaaaccttttgaaataatccatattgaccattatggtccagtagacttggctagacc--
-gaagaaacatattctagtgatag-----------------tagatgcattcacaaagtt
tgtcagactatacgcaacaaaaactacgaacacaaaagaagtcatacaatcgttaaa---
------------------------------------------------------------
------------------------------------------------------------
------------------------------------------------------------
------------------------------------------------------------
------------------------------------------------------------
------------------------------------------------------------
------------------------------tgactacttcagagcatacagtaggcctaa
gtgtatcatatcagatagaggagcatgtttcacgtctggcgattttgactcatttttgaa
agaatgcaatgttaaacacataaaaat---------------------------------
------------------------------------------------------------
------------tgcaacaggatcgccacaagccaacggtcaagttgaacgtataaaccg
aagtcttggtccaatgattagcaagttaattgaacctgatcaaggtctacactgggactt
agtcttagaaaaggtcgaatataccctgaaca----atacactacaccgcagcattaaac
agtatcctagcataatg-------------------------------------------
------------------------------------------------------------
------------------------------------------------------------
---------------------------------------------ttatttgggttacaa
caaaaaggacaaattatggatgagttaaaagaaaaaattgaggaaattggagaaacgatt
gaagaaa-----------------------------------------------------
------------------------------------------------------------
------------------------------------------------------------
------------------------------------------------------------
-gagatttagaaagtattagaaataaaggcgaggcaagtcagaaaatagcacaagcatac
aataaagaatatgttgacaaaaaacg-aaaacgatcaggagtgttcacaaaaggcactac
gtcatggttaaaaattttgactcaacaacaggcatagctaagaagttaattcc-------
------------------------------------------------------------
-------aaagcataaaggaccctatgtcataagcaaagttctcaaaaatgatcgcttcc
ttctgga------agatgttgatggatttcaaatttctcgcaatccttaccggggtgtat
ggagcatacagaatataaaacactggcaaagaaaaattaagagtctacaaaatagaaagt
ataatttgagaaactctgtacaaaatagaaagtataatttgagaactctgtacaaaatag
aaagtataattta
>GYPSY37-I_AG_mdg3 7813 bp
-------acgacgactacacacacaca---------------------------------
-----------acgatcgagaagatggcggcgcgcgtgcaaaatgttcacgcaacgacga
cgacgaacgatacgatgatgatggtgttggtgacaacgacgacggcggcaacgatgatta
caacgatg----------------------------------------------------
--------------------------------------------------------atga
cgacgatgaagacaacgatgatgacgatgatgacgacgcattattgttccaaacggcgag
aaggaacggaaatttcatggaacatcgatggt----------------------------
------------------------------------------------------------
------------------------------------------------------------
------------------------------------------------------------
------------------------------------------------------------
------------------------------------------------------------
------------------------------------------------------------
------------------------------------------------------------
------------------------------------------------------------
------------------------------------------------------------
------------------------------------------------------------
------------------------------------------------------------
------------------------------------------------------------
------------------------------------------------------------
------------------------------------------------------------
------------------------------------------------------------
------------------------------------------------------------
------------------------------------------------------------
-----------------------tttggtgctgatgaaggtgaggacgtacgattatggc
taaaacaacttgaaatgatttctaggtcggcacgatggaataatgagcaaatgctgatta
tgtgtagaaaaaaactgacaggtacggcgagacgttttgtgttttccttacgcgatgcta
gcagttatagtgttgtgaagaaagcgctaatcaaagagttcgctccttttg---------
----------------ttcgagcaactgacgtgcatagggcattagctaatcggaagaag
aagccaacggagacgatgcgtgattacgtgtatgaaatgcagcgcat-------------
------------------------------------------------------------
------------------------------------------------------------
------------------------------------------------------------
------------------------------------------------------------
--------tgctttgcctattgagttagatgaacctagtttatgtgagtatattgtggat
ggcgttactgacgacgaattttatcgctcc------acattatatgaagccaatacggta
caaaggctgaaagagaaactaagcatttttgagaaggcaacaaaga--------------
------------------------------------------------------------
--------ataccaaggtagctaagaagaatcgacacga-----------tgacaatgct
------------------------------------------------------------
--------------gacgttaagaaagaaaggcaacgctttgaagggaagtgtaaaggtg
aagtgaaacgtaaatgtttcaattgcggcggtaccacacatgttgcttcagagtgtccga
agaaaaacgatggtccgaa---gtgcttta--gatgcaacgattttggacatctttccaa
agagtgtcccaaaacacaaaagacgaacaagaaagataatgacgcacgaatcaatgtagt
gaaagcggctgttaatg-------------------------------------------
------------------------------------------------aaaaactcagcg
tatcagtggaattgtttggacagaacatcaaagcagttgtggatacaggtagcgatattt
ctcta-------------------------------------------------------
------------------------------------------------------------
------------------------------------------------------------
------------------------------------------------------------
----------atgagatt--tgatcttttt------------gaagaattgaaaagtaac
cacattcagatgcatgaatcgaacttgaaggtacga----ggatacggtggcggcgtaag
ctcagtacgtggtaaaacgacgatatctgcaacaatcgacgcagaga-------------
tttttgatattcaattctatgtcgttccatgtgaagccattgattcaccaatgttgatcg
gaatggaatttctt----------------------------------------------
------------------------------------------------------------
------------------------------------------------------------
---------------------------------------------agttcagttgactat
tctatcactccagaaggagtaacgataaagaaatatcgaacagacgagacagttggtata
gagacga-----------------------------------------------------
------------------------------------aatggattcggcgtattgcaggat
-------------------gaattattggttccaaccaagtatcgcgaagaagtaatgac
gctaattgaagact------------ataagccacagaagaatatgactgatagaaatca
gctgacgattactttatcagatttgaatgttgtttgtgagaaccctcgacgattggctct
gttggagaaagaggtagttagaaagcaaatcgatgaatggcttgacgaaggaatcataca
acca---tcgcaaagtgaatatgcaagtcctattgtcgttgtgccaaa------------
---gaaggatggttcgtaccgcgtttgtgttgactaccgtgaattgaataagaagatcgt
gcgtgacaaatttccaatgccaaatgttgaagagcaagtcgatcagctcgctgaagctcg
agtttacaccactctc-gacttaaagaattcctattttcacgtaccagttgatgaaagta
gcaggaaatatacggcattcgtggcggat-----------------------------ag
tggtcagtatgaatttttaagagcaccatttggactgtgcattagtggaagcggttttgg
tagattt-----------attaacgatgtgcttcgagaatttattcgagatggaacagtt
ttggcgttcgtagacgatataatcattccgtctaaaactgaagaagatgggctgaatgcg
atgaaacgtgtatttgaagtagcagcgaaggctggattgacgtttaactggaaaaagtgc
gtatttctacaacgacgggtagagtacttggggtacacaatttacgatggaaaaatagaa
ccagcacccgcgaagatcgaaaagttgaagcagtttccacaaccgacgaccgtgaagcaa
ctgcaacgattctatgggttagcaagctattttcgaaagtttgtcccatcatttgctggt
atcgcacga------------------------ccgttatcggaattatt---gaagaaa
gatcgttttactgaattgaacgacgaagcgatgaattctttcctatgtttaaaggatata
cttgcagcttatccagtactacgcatttttagagctgacggagatgtagaattgcataca
gatgctagtaaaacagcgatagcaggcattttaatgcaacgagcagaagacgatggtaaa
tttcatccgtgttattactttagtcgactcacaagtagtgctgagaagaattatcattcg
ttcgagttggaggcattagctgtagtagagtcagtacggaagttcagatgctatttgctt
ggacgtacatttaagatcgtgactgattgcatggcattcaaggactcagt------taag
aagaag---------aagttgaacgcaagaattgccaagtacgtattagctctttctgaa
ttcgattacgtaatggaacat---cgaccaggagaaaagatgccgcacgttgacgcattg
------tcaagagctaatgtgatgatcatttcaacaaccatcttatcgaag---------
------------------atacgaatggctcagaataaggatgaccgagctaaggctatt
atagcaacattggaacgaggagatacggttgacaaatttattttgaacaatggcgttat-
------------------------------------------------------------
---------------------------------------ttacgaaaa---cgatggcga
taaacgacgactttacgttccaaaatcaatggagatag----------------------
---------------------------acatcataaggtctgctcatcaa---ggacatt
ttggcgtccgcaaaacaaaagaacgcattaacgcagattattttattgttggattagacg
aaaagattaagagttgcattgacacgtgtgttccatgtatcatcggcgaaaagaaaagag
g---------------------taaaccagaaggtgaactacaaccgatacctaaaggag
acgtaccattggatacgttacacgttgaccacttaggaccgatgccgtcgacaaagaagt
catatggatatattcttacagtca-----------------tagacgctttcacaaagtt
tgtctggttgtttacgactaaatcaacaactgcagaagaggtcgtaaagaagcttca---
------------------------------------------------------------
------------------------------------------------------------
------------------------------------------------------------
------------------------------------------------------------
------------------------------------------------------------
------------------------------------------------------------
------------------------------ggtgatcacgagtacgtttggcaacccacg
acgaatcatcagtgatcgaggttctgccttcacgtcaggacatttcaccaggttttgtga
aaacgaaggcattgagcatcacacgat---------------------------------
------------------------------------------------------------
------------agcaacgggagttccgcgaggaaatggacaagttgagcgtgtccatcg
tatcatcatcccaatgcttacgaagttgtcca---tggagaaaccggaggaatggtttaa
gcacgtagcgcgagttcaaaaatgtttgaaca----atagctggcagagaacaattaaca
tgacaccgtttgagcta-------------------------------------------
------------------------------------------------------------
------------------------------------------------------------
---------------------------------------------atgaccggtatcaag
atgcgtacgaaggaagatgctgtactacacgaactactatcacgcgagatacagaatgat
ttcactg-----------------------------------------------------
------------------------------------------------------------
------------------------------------------------------------
------------------------------------------------------------
-aaggaagagatgagttgcgcaggacagcgaagcgtaatattgaaaaaatgcaagaggag
aattgtaagtactacaatctgcgtagaagaccctcacgacagtttaagatcggagatctt
gtagctataccgaagacgca------gtatggagtagggcaaaagtttaaacc-------
------------------------------------------------------------
-------gcgcttttatggtccgtatgaaatcacgcgtattttagataacgatcgatatg
aagtaaagaagttagatgaggagac-----------------------------------
------agaagggcctaagaaaacattaacagcaggaagttgtattaagacgtggatact
------------------------------------------------------------
-------------
>Gypsy-60_Dwil_clade_17.6 7813 bp
---------------------------tataattggcgcagtcggtaggatcggtaaaag
tgaacttgttattctatccgtgacacatagaattattatccgtgcgttacatagaattag
tgaataatcactatagaactccgatccgacatcaaaaacttacgggaacgctcaaaagtc
tacaacagtgaataatatttactgccaactgtgcgcggaaatatcaactgtgtgtctgaa
tatccaaccataaaacgccaacttctgtgcgaacaaaataaaaaccactaaaaacaaaaa
tggccgtagaactcaccgaagcccacctcaatcaagcactgtcttcgttaagacaagtga
tctgacatcattcatagggaggatagatttcacttagtcttgaaaacgataacaaatgct
ttaaataacaccataaaagatgtgatcaacaaaaaattacgaaagattatttatgacgtt
agctagatatgatataaccacagaaatcaaaaagaagggttatacgaggatagtataaca
gaaatcagaaaatcatgtacccaatagtacactcaaacaaaacaaaaccacaagaatttc
aacaaaaaattcaaaatccaatgaataacactgtgcaacaccaaaaatcaaacccggacc
ttttttttctgaaagtacatgtattgaatagcaaaaccctatttgggtttttcaaagtta
gctcgttttttttttttatagcggagtttgtcatatatcgatttcttcttcatgcattcg
acctatattgttcattaagtctaaattgcaagatcgtatgttctttaaagcgaggcaatc
caacggaacatatatgtacatatgtaatttataaaaaaattctccgttcggattctaata
gaatatagttcaaagtatatgagcgatagcaattgactccggtaagtaacggcatatatc
aagcacagcttacaaaacttacagtaagcttacttactgtcgtaaaaatcagtattaaga
acaggtgcccgcagtttaaagtcccaagtttaagcaaaatgtgcaagtgtccagcaaata
ttaataacttctgctactgttgcggacgttttaccccggcgagtgataagcacggatcag
ttagtgaaaattttgttacggcatttcgacattactttaattgtgatgttatacttaatg
aatcgtgggcgccaaatacagtttgcagagcttgttatgtcgggttagttaactggatgc
ataagaaacaaaaaaaatgccatttggtgtaccaatgatgtggtacaatccaggagaaca
tgacccaaaaaattgttatgcttgtgccaacaatgtggctggacttaacaaaagaaaggc
gaaaaacaaagtctacgtctccgttccgagtgtgcaactgcccctggatcattccgaaaa
tattccagtaccaaaatattcaggcacagacaatgttagtctttaccccgatgcgactgt
atttgatgattattccgagtatatccccgaaccatcagtatcaaatcacccagttcttat
aacacaaagcaagttggatgaaatggttgcaaaattagagctaacgcagagaaaatcaga
aatgttagcatcttttttaaaatcccataacttgttagcaacaggtacaagagtcacagc
gtatcgaaatcgcaaggaacacttcaaaaagttttttacggtgaaccaagaaaatacttt
gttttcgaaaattggagtccacatgtcgctgaaaattcactttcttc-------------
------------------------------------------------------------
------------------------------------------------------------
------------------------------------------------------------
------------------------------------------------------------
--------accaccatttggaccaatttagtcgacagctatcgactgaatcagatgaaca
gggagagcggtaccatcaaattgccttgccatttgaattaaggtatcagggaaaacgagc
tccagatgctatactggccgaaatatgttggtggactaagcaaatatttcaattcgaaga
agatgaaagtcaaaatgaagaagtgaaggaagatgaacgcgacggaatggagttctccac
tgacgaatcggattactttgatcttgataaagaaattgaaccacaaccaaaaagaactcg
------------------------------------------------------------
--------------tttctaatttggcacatttcaaagtttatttgttgttgtaaattaa
tcttgataccttattctcacaaaaaaatagttataaattaaaaatacttccataactact
ctaaaaaagggcttaattgtatttttttct--agaactgtagctgaaaaagtcattttgg
gtt---------------------------------------------------------
----------atataacattttataaaattaa-tttatttaaccattaacaatatttcta
caataa----------------------ataaggatgatttaggtcgaatgcatgaagaa
gaaatcgatatataagtcatatttacctcatatgacaaactaaaaaatacccccaaaatg
aagaatttcaactcgctataaaaaaaaaaacgagctaactttgaaaaacccaaatagggt
tttgctattcaatacatgtactttcagaaaaaaaaggtccggtgcggtttgattttaata
cccttcattgttgcatagtgtaatcaacagcaaaataactatccaaaaaataatgtagca
aaccagcctacaaaaaggcaaagagaaagtaatagtggaattagcaaaatggacacatcc
gaaaattttcatcagaatgcctcggaacaa------------tcggaagaagagatagag
acaagtccttcatcagaataacaatgaacaataaacctttgagatgtgtagtcgactcag
gatcttcaataaacataatgtccgaaaacttttttaatttcaaaacccatttaggagatt
ccaaaatacacatgattgaaggagcagtagaattaaaagaaatcatttttcttgcaccca
gcaaactttgtccgacagaacaaaaattttatatc-------------------------
------------------------------------------------------------
------------------------------------------------------------
---------------------cataaattttcaaataaatatgacatgttgataggcaga
actttcctaaaagcatgtaaagccaaataaattacgaagaagaatacgcaaaactaggaa
actatacattttatttcaagataatgaagaaatagaagaagaacaaacatagaattttgg
accacctacagaagggacccagacacaaattttgcgattgaaaatgaaataatagaaagc
----aatgagtctcgaccattaaacaacgaagaaacacaaaaacttaaaaaagtcttgta
cgaattcagtgacattcagtaccgcgaaggtgaaaatttgactttcacgagtacaataaa
gcactctattcgtacaaaacatgaggacccaatttataaacgtccatacaaatatcccca
aacatttgatatagaaatcaacaaacaaataaatgaaatgatcgaacagggtatcattcg
aaaa---tcgaactcaccctactgttcacccatttggatcgttccaaaaaaaggagatgc
ttccaacaaacaaaaattcagattagtcattgactaccgaaatttaaatgaagtcacaat
agatgacaaattcccaattccagtcatggatgaaattctcgacaaactgggaaaatgcca
atactttaccaccatt-gatttagctaagggatttcatcaaattcaaatggatcctgaat
ctattgcaaaaacagctttctcaactaaa-----------------------------ca
tggccattacgaatacacacgtatgccatttggtcttaaaaatgccccggcaacattcca
aagatgc-----------atgaataatcttttggaagacctta---tttataaggattgt
cttgtttatctggatgacattatagtgtactccacttcattggaggaacacatactatca
ctcagaaaggtatttaacaaactaagagaagctaatcttaaactccaactcgacaaatgc
gaatttatgaaaaaggaaacagcattccttggtcatataataacaacagaaggtataaaa
cctaacccagataaagtcaaagcaattcaaaaatttccgatacctaaaaccccaaaagaa
attaaatcattcttaggattatgcggattcttccggaaatttatacccaactttgcacat
attgcaaaa------------------------cctttaactctaggattaaagaaagga
gctaaaataaacataaacgaccca-attatatttcatcctttgaaaaattaaaatatctc
cttatgaacgatcccatacttgcatatcccgatttcaaaaaaccatttttcctaaccaca
gatgctagcaatatagctttaggtgcgttcctctcaca------ggaccata--------
----gacctatttcttacgcaagcagaacgttgaacgaacatgagatcaattattcagcc
atagaaaaggaattactagcaatagtttgggcaacaaagtatttcagaccataccttttc
ggtagaaagttcgaaattctaagcgaccataagcctttagtatggctcagcaatataaaa
gaacca---------------aatatgaaacttcaacgatggagaataaaactaaatgag
tttgattacaaaattaaatat---ttacccggcaaagaaaatcacgtagcatacattcca
atagtagaaaaacccaaattatttcaacaggcaaatagaattcattagagg---------
------------------ttcagaagacaaagcagaaacatcaacttatttttataaatc
aaacataaaaataacatacaaagaaatgaccaatgcttacgcaagggatataatcaaaag
atatctttg---------------------------------------------------
------------------------------------------------------------
------------------------------------------------------------
------------------------------------------------------------
------------------------cggtaagaaaactgtactatattttcataatgaaca
agattatcccatatttcaacaagcctttattgaaataatacgatcgaacgca--------
------------------------------------------------------------
----------------aatacaaaaacctcgaaatcaagcattaagttagaggacattca
aacgtttgcacaattcaaagaaat-----------------aatcctaaaacaatccgat
tttcaaaacctgattcaaaacattattaacgaa---------------------------
------------------------------------------------------------
------------------------------------------------------------
-------------------------------------------tgctcagtatgcaatat
cgcaaagacagaaaataaaaatacaaaactaacttttgaaataacaccagaaacttttaa
tgtcagagaaaaatatttctgtgtatagcactaaaaaattggctacaa------------
----------------------------------------------gaagaaaatgtaaa
gttagaaatcacaacaagtaaaaacggcatttctgacgtagaaagattccataaaacagt
aaatgaaaaactcagtattataaatagtgaaaatgacatcgaagataaattactcaaatt
tgaaaaaattctctacatatacaacca---------------------------------
------------------------------------------------------------
------------taagacgagacataaaacaactaaccgaacaccagcggacatttttat
ctatgcaggatcacccgactataatacccaaacgaataaaatacatcaaataaacaattt
aaataaagatagacacgacttcgaaat-----------------------cgatactaga
tttaaacaagcaccattagtaaagtcaaaaacgacaaatccattcaaaaagacaggagaa
ataaatcagttagacgagaaacattttgaagaaagaaatagaggacaaaaggtcacacac
tacaaatcaaaattcaagaa----------------------------------------
---------------------------------------------tgcattatgctattc
ttaacattaaa-----------caaactttgaatatcattatttaaaagtaaatttaacg
ctaa---aaagacgagttagaagaaaaaataattgagaaaaactattgaaaacaaaaaca
tccacctagcttaaaccaaattcaaacgaaatatttatcatttcaaacattcctcaaata
ataaaaacccctatctttgagatacttccttatccaggcgagaataaaaatattttgaca
gaaaaatcatacgataaatactatttaacaacatataagattttcaaactaattacatta
aac----------caaacataattgtaacatggaatttaccaaaaactaaacttaatcaa
aattgcgtaaacaacgattaataatagaaggcaataacataataaaaatttacgattgtg
ccttacaactaaaacgaaatatcaataataaattcattgcttgactatagccaaagcatt
tatgtaacaaacaatatcaccaggctagaacctatttcctttatccaaacagaagagata
attaacgaacatacgaaatattataacgcatttcaaactat-------------------
-------------tacattaaccacttttatacttactataataagtttgattacatact
taatctataagtttaaggcaatgccacaaaaattaataattaagcattttcgatcaatta
acaatcgtggtcccacagaaataatcgaaaccccaattgttgaaaaattgagtcccaaat
tataaacaaaatt
>RLX-incop_TEdenovo_scaf-B-R3840-Map3 7813 bp
-----------------------------------------------------------t
taagcatgttgtcctac-------------------------------------------
------------------------------------------------------------
------------------------------------------------------------
------------------------------------------------------------
------------------------------------------------------------
------------------------------------------------------------
------------------------------------------------------------
------------------------------------------------------------
--------------aggtatctgataatgca-----------------------------
------------------------------------------------------------
------------------------------------------------------------
------------------------------------------------------------
------------------------------------------------------------
------------------------------------------------------------
------------------------------------------------------------
------------------------------------------------------------
------------------------------------------------------------
------------------------------------------------------------
------------------------------------------------------------
------------------------------------------------------------
------------------------------------------------------------
------------------------------------------------------------
------------------------------------------------------------
------------------------------------------------------------
------------------------------------------------------------
--------------------------------------------------------ctga
aacattagc-------------tcaagtaactcgtttactaaagata-------------
-----------------------------------------------aagaaaatattta
g-----------------------------------------------------------
------------------------------------------------------------
------------------------------------------------------------
------------------------------------------------------------
------------------------------------------------------------
-----------------------aatttagtggaaaggtatc------------------
------------------------------------------------------------
------------------------------------------------------------
--ataaaagtttaaatg-------------------------------------------
------------------------------------------------------------
------------------------------------------------------------
------------------------------------------------------------
------------------------------------------------------------
------------------------------------------------------------
------------------------------------------------------------
------------------------------ct-tttattcgatcat--------------
------------------------------------------------------------
------------------------------------------------------------
------------------------------------------------------------
------------------------------------------------------------
----------------------------------------------------atgtagaa
aatgagtatgcacaatggcatacatatattgat---------------------------
------------------------------------------------------------
------------------------------------------------------------
------------------------------------------------------------
------------------------------------------------------------
------------------------------------------------------------
------------------------------------------------------------
------------------------------------------------------------
------------------------------------------------------------
------------------------------------------------------------
--tacgcatgttat----------------------------------------------
------------------------------------------------------------
------------------------------------------------------------
------------------------------------------------------------
------------------------------------------------------------
------------------------------------------------------------
------------------------------------------------------------
------------------------------------------------------------
---------gctcataatacctgtcata--------------------------------
------------------------------------------------------------
------------------------------------------------------------
------------------------------------------------------------
------------------------------------------------------------
------------------------------------------------------------
---------------------------------------acactgcaactggata-----
------------------------------------------------------------
------------------------------------------------------------
------------------------------------------------------------
------------------------------------------------------------
-------------------------------------------------------ttctc
cattcgaattattatatgcttacg------------------------------------
------------------------------------------------------------
------------------------------------------------------------
--------------------------------aaccaagcattccgaa------------
-----------tgaaatttttaaacgcgatatacctaca---------------------
------------------------------------------------------------
tataattac---------------------------gaaaattacgtaa-----------
------------------------------------------------------------
------------------------------------------------------------
------------------------------------------acgaagtgcgatcaaaa-
------------------------------------------------------------
------------------------------------------------------------
------------------------------------------------------------
------------------------------------------------------------
------------------------------------------------------------
------------------------------------------------------------
------------------------------------------------------------
---------------------------------------------------------tta
aaagtttac---------------------------------------------------
------------------------------------------------------------
------------------------------------------------------------
------------------------------------------------------------
------------------------------------------------------------
------------------------------------------------------------
------------------------------------------------------------
------------------------------------------------------------
------------------------------------------------------------
------------------------------------------------------------
------------------------------------------------------------
------------------------------------------------------------
------------------------------------------------------------
-------------------------------------------catgaattagctaaggc
aaatatcgaaaaacgcaaattcga------------------------------------
------------------------------------------------------------
------------------------------------------------------------
------------------------------------------------------------
------------------------------------------------------------
--aaagtcgaa-------------------------------------------------
------------------------------------------------------------
-----------------------------------------ttcaaacatagccca----
---------------------------ccttacttagg----------------------
---------------------------------------------------accatatcg
agt----------c----------------------------------------------
-----------------------------------------gcagaaatttgcagtcctg
------------------------------------------------------------
------------------------------------------------------------
------------------------------------------------------------
------------------------------------------------------------
---------------------------------tagtagtta------------------
------------------------------------------------------------
---aaataaaaat
>Gypsy-617_AA-I_Gypsy 7813 bp
tgagtgaggatcccctgcaaatagcatccagacctacgaggacacgactacaaaaaaccg
taagtaatttttactcc-------------------------------------------
------------------------------------------------------------
------------------------------------------------------------
----------------------------------------attttcactcccccaaaaat
tacttgcgaggagatttgcgaactactaaataggcgcataatctctacaaagaaatcgcc
gcaacttgatttactaccagataggaatcaggctgactatcccaatcgaaaac-------
----atggcagagcaaaacgcacttgaagccatggctcgccaaatggaagctatgatgca
agccataaataccctaactacaaa------------------------------------
------acagatgcggacacccgcgagaccg-----------------------------
------------------------------------------------------------
------------------------------------------------------------
------------------------------------------------------------
------------------------------------------------------------
------------------------------------------------------------
------------------------------------------------------------
------------------------------------------------------------
------------------------------------------------------------
------------------------------------------------------------
------------------------------------------------------------
------------------------------------------------------------
------------------------------------------------------------
------------------------------------------------------------
------------------------------------------------------------
-----------------------------------------------gcaacacatttac
actgatgggtgatccattcaggatacccgatccaataaaaaccttaccaactttcaacgg
caataaaaaacagttgaattggtggctggaaacggccgaaaaaacattgaagaattatga
aactctagtatcacccgaaatattccaaatttatttgactgcagttagcaacaaaattga
gggtcacgccaaggatgtattatgcacgaacggcaaccccacaacttttgatgaaattaa
ataatataaaatcgttggctaagcagaacccaaagtataacgaccat-------------
------------------------------------------------------------
------------------------------------------------------------
------------------------------------------------------------
------------------------------------------------------------
--------tgggaagcggtcaatgatttcattgatgaatata------------------
-----------------------gcctcgcagcgtatgtcagtgggctgcaaaaaccata
ctttggctacgtacaagctgccgagccaaagaatatcgaaagcgcttatgcatttatttg
taagttcacttcgaacg------------aaaccgatagagagacgacgctttatcatca
aaacaggaaagataattttaccagatctaacgatcaagacaaacaatccaaaccaggatt
------------------------------------------------------------
--------------taaaaaacctttcgatcctcaaaacagggcaaggaacgaaaataaa
gttcaaaaacccgaaccaatggaggtcggctcgacacgcagtcgtctaacgttaaataat
gtaaataatatagaaaccaattctgacaac--gaagaggaagaggacgaagcttttcagg
acacaaatttttgcgttctgaacgagtccgactcggacacatagaacatgattttttacc
gtacatcaaaatcaggactccaaaaaaacaaa-ttttcaaaatttt--------------
--------------------------------------------------------aata
gatacaggtgccaataagaaccttctgagaccaggcatattaaagaatacatccaaaata
gaaagcacccaatccaaaaacgtaagaggt------------------------------
------------------------------------------------------------
----------------------------------------------------acgtttaa
aatatccactaaaggaaaaattaaattactcggtcccgacttcccagaattaactttcta
cga-------acttgatttccatccatcat------------ttgacggactgattggct
ctgaaaccctttctaggtataaagccgaaatcgactacgagaaaaaaactatcgttttta
atagtaaaacgataccgtttttcaaacatttcattaaaaaggaaaaaacattcaatcaca
ttgttactctcaaaagtaataaagatggcgattggttggtaggtgaacccaccgaacttt
ataaaaacatcttgatagaaccaggaatct------------------------------
------------------------------------------------------------
------------------------------------------------------------
---------------------------------------------------ataaatcag
tcgacaacaaaacatcgtttcttgtacggacaaatagcaaagaaccccctaaattaaaaa
aaaatattattcatatcaaagtcaataatttcgaaacgcggaacttcttctcgaacgata
aacatccccctatccaacatgtagagaaactagaaaatttaataagaact----------
--------------gatcattgtccattctcgaaaagaagtctctcattgaactaattaa
caaacataagaatgtcatactgaaagaaaacgaaaagttgacatctaccacgaaaattaa
acataaaattcaaacatcccacgaaaaaccaatttatacaaaaacatacagataccccca
tgcccacaagcaaaccgtgaaagatcaaatagaggatatgcttgaaaatggcataatcac
gcat---tcggattctccctggaatgcaccaatatgggtagtaccaaaaaaacctgacgc
ctctggaaaaaagaagtttcgagtcgttatcgactaccggaaacttaacgaagtaacagt
tgatgacaaatttccaattcctcaaattgaagacattttagacaatttgggaaaatcaac
atattttacgactctt-gatttgaaatcagggtttcaccaaatagaaatggatgaaaact
caaggcagaaaacggctttcagcaccgac-----------------------------ct
tggccattatgagtttttaaggatgccattcgggcttaagaatgcgccagctacttttca
aagagcc-----------atgaattccatccttggagaactaa---ttggaacagtatgc
tatgtctatctagatgatgtgattgtgtttggtagatcattaaaggaacacattacaaat
ttaggaaaagtactagaaaagttagaaaacgctaatctcaaaattcaactcgataaatgc
gagttcctaaagaaaaattgtgaatttctaggacatgtaatcacaccagagggagttaag
cctaatcccgacaaaattaaagaaatccaaacctgggagttaccaacaacagaaaaacaa
ataaaacaatttttgggactagttggatactatcgaaaatttattcgagattacgccaag
ctaactaaa------------------------cctatgacaaaatacttgaagaaggat
gttaaagtaaatactgacgatccagatttcaaaaaatctttcgaaaagtgcaaaaccatg
cttatttcagaccctattttagcctacccagattattcgaaaccattcgtactgaccacg
gatgcgtctaattatgcactaggggcagtattatccca------aattaacgaaggtaaa
gaccaacccgtagcattcgcatcaagaaccctcaataaacgtgaaataaattactcaact
acagaaaaagaagctttggcaattatttgggcaatcgaaaaatttaaaccatacctctac
ggtcagaaatttactctagttactgatcataaaccatta---gttttcatcaagaatgca
aataaa---------------aacggaaaacttataagatggcgattagaactcgaaaat
tatgattatacagtaatttac---aagacgggcaaaacaaatgtagtggcttttattcat
ttcacggaaaggcccaaataattaccgaaaccaaataatttttagaacaac---------
------------------ttcatttaactccatacttatgttcgacatcttccctgggta
taaaagaacaacaatttgtga---------cagtaatttcacagcagataaaattactga
ttatcttaaaagatatcggaatggtagacagacggctattcacgcgccagaaagtttact
gaacatgatccaagtgtcctatagaaaccacttctcgcatgcacaccttgttattaccca
aaacatggtagaagatataatcagcgaagaacgtcaag----------------------
---------------------------ataatatcattaggcaggaagatagagcccata
gaggaatccaagaagtcgaacaacagataaaaagatcctactttttccctgaaatggtca
aaaagataagacggtttaacaatgcttgtcaaatatgttccgggcacaaatatgatagaa
aaccatataacataaaaatttcaccaagacccattgaaatagcaccttttcatagaatac
atattgatatttttggaatggacaaaattaactatttgactataatttgcgcattttcaa
aacatctgcaggctattaaaattg-----------------aaacaagaaatactattga
tatccaaaatgcccttaatcaatatttttcaaactttgcaataccacgatccatagt---
-------------------------------------------gtgcgaccatgaagccg
catttacgagtatacagatggcagattaccttgcaaatttaggaactcaaatggattttg
catcatcatccgagtccaacgggcaaatcgaaaaaacgcattgtactttaattgagcttt
acaacacaaacaaacacaaatttccgaacatgtcttctgaacagattatgggaattatag
tggcattgtacaacaacacagtacactccgctacgggattcaccccaaatgaaataatat
ttaacagaacagatgcgataagtcctgcggagatcgataataacgcaaacagaattttca
gaaaagtaacagaaaacttacagaaagcccaacagaaaatggaacgttacaatgacgaaa
aagaagaccccccagtaatagaagagggacagacaatatttgttaaacgcggtaccagaa
aaaaattggatcctagattca-----a---------------------------------
------------------------------------------------------------
------------cacgacgaaatgcttggaaaataaagaaaaaactattaaaattcctag
aaatacaaagcggaataaaaacaagattaaaagaataaggaaaccataatatttgttctt
tattaatcaatactttacttttcatttcagagaacccacttttattttaaacttatgcaa
cccggacagacatcgttgtgaatatcacgtacatttttaacaatcaaaactaaaagatca
attcatttatagaatcaaccaaccattgggaggaacctttcataccttgacgacatacat
aaccagccaggaagccaaaatttgccgtataatatcacaaattgcacattttcagacaaa
gcatatttgatttaacggataaaacacagcatacggtcaacctatctacttgtgttatgt
gtaatttcaaacgttcacccacgatttctcaattaacgattcagaaaagccgaatgttga
tcaacaaagataccgttttgcgtaccaaaatacctactacgaataactacatcatcccag
aagcaccaaaatacgtgataaaaatgcagaacagttggtttctaacacactatcca----
--gagaaaaccatccaaaaggaatcagacttaagcacaatgaatgacgattgcatccacg
ctatactcaaaggtgcggtaagtcattgtaaaaccatagaaaatcatgacatcaccatta
aacaggtgtcaagaaataaaatcttaatcaacaatagcaaacaatcctatattggatcga
actgtggcccacataatcgatcactaacaggtaactacttaattacattccataattgta
cggtagttataaataacaaagtatacgcaccagaagaagtgatcgacaatataacgtacg
atttccaaggagcttttcccaatttaaaaatcaattggagctttacagagcattacaata
tttcaacactcaaaaattcaacagaattcaacagagagcacatggagctgatgaaactgg
aacaaagtcaacataaatcatggatcatcacccttgccggaggactctcaactacaacgc
taa------------------------------caataattggaatatttttatacgttt
gtctccgtagaagaaaacttatcatcaaaatcaaaaaccccggagaattaaccaaaagct
cgaggacgacctt
>RLX-incop_TEdenovo_scaf-B-R5355-Map3 7813 bp
-----------------------------------------------------agaaact
tagacatgtcacatatc-------------------------------------------
------------------------------------------------------------
------------------------------------------------------------
----------------------------------------attgtaact-----------
------------------------------------------------------------
-----------------------------------------ccaattgtgact-------
----atgacatcgaaaggtttacgcggagtc-----------------------------
------------------------------------------------------------
------------------------------------------------------------
------------------------------------------------------------
------------------------------------------------------------
------------------------------------------------------------
------------------------------------------------------------
------------------------------------------------------------
------------------------------------------------------------
------------------------------------------------------------
------------------------------------------------------------
------------------------------------------------------------
------------------------------------------------------------
------------------------------------------------------------
------------------------------------------------------------
------------------------------------------------------------
------------------------------------------------------------
------------------------------------------------------------
------------------------------------------------------------
------------------------------------------------------------
------------------------------------------------------------
------------------------------------------------------------
---------------------------------ggtgtaattttcat-------------
------------------------------------------------------------
------------------------------------------------------------
------------------------------------------------------------
------------------------------------------------------------
--------tgg-------------------------------------------------
------------------------------------------------------------
------------------------------------------------------------
---------ttcacgcg------------tagatgatcga--------actttattcacc
aaacattttggacaatttt-----------------------------------------
------------------------------------------------------------
------------------------------------------------------------
------------------------------------------------------------
-----tgatata------------------------------------------------
-----------------------------------------------------ttttgca
atatctctagacatacccttccagtggaaaag-ttcacgcaatttt--------------
--------------------------------------------------------gctt
gcaatttgt---------------------------------------------------
-----------------------------t------------------------------
------------------------------------------------------------
----------------------------------------------------gcgtccaa
gatgacca-------------------------------------------------cca
tga-------attggatcatcat-------------------------------------
------------------------------------------------------------
------------------------------------------------------------
------------------------------------------------------------
-----------------------gatattt------------------------------
------------------------------------------------------------
------------------------------------------------------------
---------------------------------------------------tttaatcaa
ttg---------------------------------------------------------
-----aattttttcgtcagaattggtgat-------------------------------
-----------------------------------aatttgaggaggagt----------
--------------gatca-----------------------------------------
---------------------------------------------------gataaatag
tcaaagacttcagaaattt-----------------------------------------
------------------------------------------------------------
------------------------------------------------------------
------------------------------------------------------------
-------------------------attgcatgcatttt---------------------
------------------------------------------------------------
------------------------------------------------------------
------------------------------------------------------------
------------------------------------------------------------
-------------------------------------------------------taaat
tcagaaaca---------------------------------------------------
------------------------------------------------------------
-------ctggtaaaactgaaaata-----------------------------------
------------------------------------------------------------
------------------------------------------------------------
------------------------------------------------------------
------------------------------------------------------------
------------------------------------------------------------
------------------------------------------------------------
------------------------------------------------------------
-------------------ttatcgttcaaaggccattt---caattcatt---------
-------------------------------------------------------aattt
catgagtacctgctaattt-----------------------------------------
------------------------------------------------------------
------------------------------------------------------------
--------------tttttgt---------tagtgactc---------------------
------------------------------------------------------------
------------------------------------------------------------
------------------------------------------------------------
------------------------------------------------------------
------------------------------------------------------------
------------------------------------------------------------
------------------------------------------------------------
------------------------------------------------------------
------------------------------------------------------------
------------------------------------------------------------
------------------------------------------------------------
------------------------------------------------------------
------------------------------------------------------------
------------------------------tatcgtttagatcgatcttgaaaataattg
tg----------------------------------------------------------
------------------------------------------------------------
------------------------------------------------------------
------------------------------------------------------------
------------------------------------------------------------
------------------------------------------------------------
------------------------------------------------------------
------------------------------------------------------------
-----------------ttttttattt---------------------------------
------------------------------------------------------------
------------------------------------------------------------
------------------------------------------------------------
------------------------------------------------------ttacgc
gtaatatcaaa-------------------------------------------------
------------------------------------------------------------
------------------------------acagttcacttttggaacctttttca----
--aaaaa-----------------------------------------------------
------------------------------------------------------------
------------------------------------------------------------
------------------------------------------------------------
------------------------------------------------------------
------------------------------------------------------------
------------------------------------------------------------
------------------------------------------------------------
----------------------------------------------------ataccttt
atcctca-----------------------------------------------------
-------------
>Gypsy-2_DPer-I_Sacco 7813 bp
--------------------------------------taattggcgacgaggataaaat
aaaacgtattaatatac-------------------------------------------
------------------------------------------------------------
------------------------------------------------------------
----------------------------------------atacacatgttaaaagtgca
tataatatatgaatagcaacatgacgaaaaatgaagcaccaacattctatcaaatggcaa
agaaacgttctgcatttggaaggaaaaattcg---------aaaaaaggcgttcagcggc
ttacactgtactacatagtttgtgcgatccggtatcacccgtatcaaaagcatacaaaga
attatgtgaaattttaaaaacacactacacaccacctacactcatattcagagaaagaaa
acaatttcacatgtgcgagttaaacaattgg-----------------------------
------------------------------------------------------------
------------------------------------------------------------
------------------------------------------------------------
------------------------------------------------------------
------------------------------------------------------------
------------------------------------------------------------
------------------------------------------------------------
------------------------------------------------------------
------------------------------------------------------------
------------------------------------------------------------
------------------------------------------------------------
------------------------------------------------------------
------------------------------------------------------------
------------------------------------------------------------
----------------------cattggaatgcaaatttggctcaaatctggaagcgttt
gtattaaaccaatttgtgatgagccttcccaaccccatatatgaaagaatatgtgaagaa
gacgaaaatctaactctggctgatgcactcaagaaggcgatgatcatggagacgaagatc
agcacaaggaagacagaacacaacgtcaactacatgcatcaaaagaacgggactagtcaa
tggcagaggcaaagaggcgagaacagagatcaagcaaagagcaacggcagaagtcatttc
a-----------------------------------------------------------
------------------------------------------------------------
------------------------------------------------------------
------------------------------------------------------------
------------------------------------------------------------
------------------------------------------------------------
------------------------------------------------------------
------------------------------------------------------------
------------------------------------------------------------
------------------------------------------------------------
------------------------------------------------------------
------------------------------------------------agggcaaccgaa
acgtgagttacagaggcggcagaagcgacggtgacggcgacggcgaaaccgactgcgacg
ctggcagagaaaagaagcagcagccatgca--cacactgtggctggcgaaatcataactc
aaacaattgcaagtataaggcatgcaaatgtcacagctgtggaaaaataggtcacttggc
gagcatttgtaaaaacaaatcaaaaaaatccg-taaattatgtatc-----------tca
aacaaa----------------------acattctgataataattttgataatgataatt
ataacttttctatctatagcgttgatacaacctcaactagtggagtgtattatttacct-
------------------------------------------------------------
------------------------------------------------------------
------------------------------------------------------gtaaaa
attgatggaaacataacgaaaattgcttgcgacactggtgcaccgtgcacattggttcca
aaaacattttacgaaagcttaaataccagc------------agaccacttagaaaatgt
ctagttccatatgtagattacaatggagattcaa--------------------------
---------------------tcaaagttattggtgagtacgatgcaacgatcgaatatc
gaggtctaaaaaaacaaattgttgttgttgtaaccaatgcagtgagtccacctttgctag
gtagaacatttttgagagcttttaattttg------------------------------
------------------------------------------------------------
------------------------------------------------------------
------------------------------------------------------------
---------------------------------------------agttaatgcaggtga
acaatgtgtacgtaaatgaaccaaattc---------------------tgtaattacag
aaca-------------------------------gattaaatcggagtttgctgaagtt
----tttgagcttaggt-------------------------------------------
----------------------------------------tcatatactacgaatacgat
atcgttactattaaaagaagatgcaaaaccaatatttttcaagcctaggtcagtaccatt
agcatggaaagaaaagattgaagtgcagttacgaaaattcatagatgatggaattttaga
gcaa---gttgttagttctgaatgggcaacacctttagtaccgattttaaaaccaaacg-
----gtgacatacgaatttgtggtgactataaggttaca----ttaaaccggtctttagt
cgacgtaaagtatccactacctcgaatagacgacatttttgcagcgcttgaagggggtac
actgtattcaaaactt-gacctgtcaaatgcttacaatcagctaaatttagatgagcaat
ctcaaaatttgtgtacttggagcacacat-----------------------------at
tggactattgaaagttaaacgcttaccatttggtataaaaactgcagcagctatttttca
aaaaaca-----------atggaagggttgtttcagggtatgc---gaggagttgt----
--ggtttatcaagatgacataacagttacaggacgagatcttcaagaacatatttcaaac
ctaaaagctgtacttagaaaactgaaatcagttggacttaaattaaatgacaagaaatgt
gagttctttaaatccaaaatttgttacctaggattttcaattgacaggataggactgagc
aaaaacaatgatagagttgcgagtgtattgtttgcaccggctccggaaaacgtatcacag
cttagagctttcataggcatggtaaattattattcaaagtttatcaataatttcgctcag
ataatgagt------------------------cctttatatgcattattaaagaaaaat
acaaaatttaattggacacgcgaatgtcagagtgcatat---gaagaggtaaagaaagaa
gtaacttctgaacaagttttagttcactacaacccagatcaaccgttagtattaacgact
gatgctagcagtcatgcagtttcaggtgttttatcaca------taaatgcaatgaagat
atcaaaccaatagcatttgtatcaagagcattatccaaaagcgagcataattacagtaca
atcgagaaagaggccctggctatagtgttctgtgtgagtaaattaagacagtatctttta
ggaaacaagttcatccttcgaacagatcacaaaccattactaagcatatttgaagacctg
aaaggacttccattgatggcctctgcacgaatgcaaagatgggcactgactttgtcaggt
tttcaatatacagttgaacac---ataaaggggaccttaaatatagcagataagattaaa
tggcagcgagttttctctacatctcaaaaacaaatgaactttcagtggaat---------
------------------atgattgtatcttatggggacacagagtagtaattccaacca
aactgagacaagctattttagcagaatttcatgcatcgcatttgggaatagtaaaaacca
aaatgttag---------------------------------------------------
------------------------------------------------------------
------------------------------------------------------------
------------------------------------------------------------
------------------------------------------------------------
------------------------------------------------------------
------------------------------------------------------------
------------------------------------------------------------
------------------------------------------------------------
------------------------------------------------------------
----------------------------------------------------------ca
cgttcttatgtgtggtggccttgcatagattctgaaattgagaaattaattcgagattgt
attccttgtcaggaactacaatcaagtccagaaaagagtctgttaataccgtggaaatcc
acaggaaaggcttggagtcgagtacatatagactttgcaggaccaattagaggttttcat
ttattggttattatagattcttatacaaaatgggcagaagtattcaaaacgaag------
----------------------------------------------gaaataacttcatt
gtttactatcaacaagcttagagaagtattttgtcgatatggtttaccagacgtgttagt
tagtga---------caatggacgacagtttacttctgatgattttaaaacgtttatgaa
aaacaatggtgttaatcacatttttac---------------------------------
------------------------------------------------------------
------------tgctccaggacatccagcgactaatggtcaagcagaaaattttgtaaa
gactgttaagaaatcactatatgcaaacataaaggctaatgaaagacaagattttaatac
aattttaaatagattcttgatcgattacagaaatacgattcattgtactacgggcgaatc
tcctgctaaattattttttggtcgtacactaagaacaagattttcgt-------------
------------------------------------------------------------
------------------------------------------------------------
---------------------------------------------atcacaaaggtagac
gaagcacagaa-------------------------------------------------
------------------------------------------------------------
------------------------------acaaatagtttctcaaccaacaccca----
-----------------ccaggagagagttgagaccacgtgaggcagggaaggtagtaaa
gcgtatttaacaataaaataatataaagaaaggaattatgaaatcaaattatgtacaaat
taaacactgaaacaaatactaaatagattaagaagaaagaaaaatacgaaatcacataaa
ttttatatacgataattagattaagtacacaaatcaaattgttataagaaaatagatttg
taaatgacatgtatattaaacatctaaggagaggcg------------------------
------------------------------------------------------------
------------------------------------------------------------
------------------------------------------------------------
------------------------------------------------------------
------------------------------------------------------------
-------------
>RLX-incop_TEdenovo_scaf-B-R1902-Map4 7813 bp
------------------------------------------------------------
------------------------------------------------------------
------------------------------------------------------------
------------------------------------------------------------
------------------------------------------------------------
------------------------------------------------------------
------------------------------------------------------------
------------------------------------------------------------
------------------------------------------------------------
------------------------------------------------------------
------------------------------------------------------------
------------------------------------------------------------
------------------------------------------------------------
------------------------------------------------------------
------------------------------------------------------------
------------------------------------------------------------
------------------------------------------------------------
------------------------------------------------------------
------------------------------------------------------------
------------------------------------------------------------
------------------------------------------------------------
------------------------------------------------------------
------------------------------------------------------------
------------------------------------------------------------
------------------------------------------------------------
------------------------------------------------------------
------------------------------------------------------------
------------------------------------------------------------
------------------------------------ggtagcaacaacaataacaacaac
a-----------------------------------------------------------
------------------------------------------------------------
------------------------------------------------------------
------------------------------------------------------------
------------------------------------------------------------
------------------------------------------------------------
------------------------------------------------------------
------------------------------------------------------------
------------------------------------------------------------
------------------------------------------------------------
------------------------------------------------------------
------------------------------------------------acaacaatagca
gttcgaaatcgagtgacagcaaaggaaataatg---------------------------
------------gaaagaaaaaaccatgtt--cacattgtggatggcgtaatcatgattc
aaaatcgtgtaaatttaaggatagtgtttgccattcatgttctaaaacggggcatttggc
ttcggtttgt------cgttccaaaaagcaat-ttaattttatttc-----------aaa
ttcaaa----------------------aaatgaagtggctaattctaatgtttttgatt
a------ttccatatacagtgttgctgc--tcacaattcaccggatctg-tattcacttg
------------------------------------------------------------
------------------------------------------------------------
----------------------------------------------------aggtggag
attagcggtaaacggattttgattgcttgtgacacagggtctccgtatacgataattcca
atcagtttgtatcgtattttgcccaataag------------caaaaactgaaaccaacc
tta---tcatattttgattacaacggtaaaagaa--------------------------
---------------------tcaacctagttggtgagtacaatgcacagtttatgtatc
gagggcaaagcaagctggttactgtagtcgtttcaaacactgaaaatactccattacttg
gaagaacgtttttacgtgcctttaattttg------------------------------
------------------------------------------------------------
------------------------------------------------------------
------------------------------------------------------------
---------------------------------------------atttgattcaatcga
attttagtgattttaatagggtttgttcaattcaaacatcgaatgtagataccattctta
gtca-------------------------------gattaaaactgaattttctgaagtt
----tttgatgcttggt-------------------------------------------
----------------------------------------gcctttaatttagcaaaaat
ttcattgccattgaaagataattccaaaccaattttttgtaagcctaggtcattaccatt
tgcatggaaagaaaggattgaaaaacagttacatgatatgattgcaattgatgttcttga
gcca---gttgataattctgaatggggcacgccattagttccaattctaaaacccgata-
----atagtattaggatttgtggtgattacaaagtcaca----ttaaataaatatttatg
tgatttcaagtatcctttgccacgaattgatgagatttttacacaacttgagggtggtga
acttttcactaagtta-gatatgagcaatgcttataatcagttaattttggatgataggt
ctcagcttttgtgtacatggagtacacat-----------------------------at
aggaactttgaaaatgaaaagactgccatttggtgtcaaaccagctgcagcaatatttca
gaaaacg-----------gttgaaactttattgaagggcattt---ctggagtagt----
--tgcttatcaggatgacaatactgtcactggtaaaactttttctgatcatattacaaat
cttaaattagttttgaataagttaaagcttgctggattaaaatt----------------
------------------------------------------------------------
------------------------------------------------------------
------------------------------------------------------------
------------------------------------------------------------
------------------------------------------------------------
------------------------------------------------------------
------------------------------------------------------------
------------------------------------------------------------
------------------------------------------------------------
------------------------------------------------------------
------------------------------------------------------------
------------------------------------------------------------
------------------------------------------------------------
------------------------------------------------------------
------------------------------------------------------------
------------------------------------------------------------
------------------------------------------------------------
------------------------------------------------------------
------------------------------------------------------------
------------------------------------------------------------
------------------------------------------------------------
------------------------------------------------------------
------------------------------------------------------------
------------------------------------------------------------
------------------------------------------------------------
------------------------------------------------------------
------------------------------------------------------------
------------------------------------------------------------
------------------------------------------------------------
------------------------------------------------------------
------------------------------------------------------------
------------------------------------------------------------
------------------------------------------------------------
------------------------------------------------------------
------------------------------------------------------------
------------------------------------------------------------
------------------------------------------------------------
------------------------------------------------------------
------------------------------------------------------------
------------------------------------------------------------
------------------------------------------------------------
------------------------------------------------------------
------------------------------------------------------------
------------------------------------------------------------
------------------------------------------------------------
------------------------------------------------------------
------------------------------------------------------------
------------------------------------------------------------
------------------------------------------------------------
------------------------------------------------------------
------------------------------------------------------------
------------------------------------------------------------
------------------------------------------------------------
------------------------------------------------------------
------------------------------------------------------------
-------------
>X17219.1_Bombyx_mori_retrotransposon_Mag_4564 7813 bp
------------------------------------------------------------
------------------------------------------------------------
------------------------------------------------------------
------------------------------------------------------------
------------------------------------------------------------
------------------------------------------------------------
------------------------------------------------------------
------------------------------------------------------------
------------------------------------------------------------
------------------------------------------------------------
------------------------------------------------------------
------------------------------------------------------------
------------------------------------------------------------
------------------------------------------------------------
------------------------------------------------------------
--------------------------------------------------tgttatgttt
gtaagtaagtattcacttcagtgtgtcaataaacggtgaacgcaacgtacgtgtctatta
tttactagtggcgaacgcggaaaa------------------------------------
--------------------------------------------------------aaaa
aatcaatttgtggcttgtttgtttcttgtttgga--------------------------
------------------------ctaattaaaattat-atgaacataatgtcggtggga
cagttgaaagaattcgcggtaaacagtggaaactggtcctcatatgttgagagattggaa
atgtacttttttcctgaataaagtgactgacgatttaaattacccacatttaatttccat
tatgggtgaggaaagcgtacgatttattatcgacattagccagcccttcgaagccgtcac
aattaacatatgctaatgctgtagcgatgttggcagctcacctgcaaccgaagccctcaa
tcttggcggaaagatacaagtttcgacaacgtcggcag---ctgaatgagtcaatagctg
actacctcacagaattaaaaaaattatcaaaaaattgtgaattcggctcgtcgctggatg
aaaatctgcgtgatcaaatggtttgtggattaaagagcgaaatcatacggcaaaggttat
ttgccgaggagaaattagaatataagcgtgcagttacgttagctttgtcattagaagctg
c-----------------------------------------------------------
------------------------------------------------------------
------------------------------------------------------------
------------------------------------------------------------
------------------------------------------------------------
------------------------------------------------------------
----------------------------------------------------ggagaggg
atgcgattgcagtggaacgtacgccaattgaggaggttaacaaaattaacttcaatgaat
gttcaagatgtggagacaggagacaccaagcaaaggattgcatatacaaagactacgtgt
gcagttcatgtcatgaaacc-ggccatctacgaagaatgtgccccaaaaacgggcttaag
aagggttcagcacgcgggcgccgggggaaccggggtgcaggcggcaacaggcgatcgtgg
cgcgggcagcgagtgcgggacgaggaggccgagagcgggctcctttgcacttattatacg
atcaaaacaacgatgacacatacaacaacttcaataatgaacaggacgggtgtggagaag
aaaatg-----------agcctatgtacca------------------------------
------------------------------------------------------------
------------------------------------------------------------
----aa----------------------tgacattgagtaattataaaccggtgtgtatt
aa--------------agttaaagtccaaaattgcttgctcaagatggaggtcgatactg
gatcg-------------------------------------------------------
------------------------------------------------------------
------------------------------------------------------------
------------------------------------------------------------
----------gcgttatcttgtattagcaagaatgtttatgataaatatttttctaagga
gaagtta------------------caggcatgcttattaaatttaaaattttacgatgg
ctcaatcattcggcctttagggtttataaacactatagtg-----------------aag
taccaaggtgtttcaaaaatgttagacttgtatgtcatagacaaaggaacgactaat---
--------ctattgggccgacaatggttagctgaa-------------------------
------------------------------------------------------------
------------------------------------------------------------
---ttga-----------------------------------------------------
----------------------------------------------------------at
attaatataaaaatatcaaaacctacgagt-----------------------tttaaaa
tacaacacagtaactttgtaaccgaacacgcacgagactataataaattaattaatgaaa
-----------------------------------------------------------t
tgtttctagacataaatccttgttcgacggcacattgggtaaatatacggggggcacagc
agagttaatcgtgcggccggatgcggtgcctatctactgccgcgcgcgaccggtgccgta
tgcgctgcgcgagcgcgtcgatgccgagctcgacgcgatgctggccgccggcgtcatcaa
accg---gtggaccactccgactgggccacgccacttgtcgtagtacgcaaagcg-----
----gacggc---ggtctgagaatatgtgcggactataaggtacttaacaaagtattagc
aatcgacagatttccggttccaaaaatggaggacttattcagtaatctcagcggaaataa
attttttactaagctt-gatttatctcaagcttataatcaaatagtcttatcagaacgtt
ctagcgagtacacggttatcaatacacat-----------------------------ag
aggattatttaaatattcccgcctcgtctacgggttagcttcgagcccaggcatttttca
aaaacta-----------atggtaaatatgtttaaaaatgtcc---------caaatgta
gtagttttctatgatgacatattgattagaaatcaggacctagacagtcatttaaagtct
ataaaagaagtattagatatattagaaaggtatggcttaaaaattaaaaggagtaagtgc
gagttcatggtaacagaagtgaggtatttagggttcataatagatcaaaatggggttcgt
gtagacccagagaaagtcaaatcaatagcaacaatgccacacccaaataacgtgacagaa
ttaaaatctttcatcggtatggtaaacttctattcgaagttcatacaagatttgagtgca
catttatca------------------------cctttatatgccctttt---aaaaaaa
ggtaagcactggatgtggggaaatgaacaaaatgctgctttcctgaatgttaaaaagttt
ttgtgtagtacaaaagcactcgcacattttgatatgtctttggagtcggtgttgactgtg
gatgcgagcgcgcgtggtctgggtgccgtgttggcgca---gcgcgggccaggatgtcag
gagcgcgtcgttgcatacgcttcacgcgcactcaccactcatgaattacactacagtcag
attcataaggaagcattggcgattgttttcgcggtggaaaaattccatcaatacttatat
gggagaaagttcatactacggaccgaccacaaacctctggtgagcattttcgggcctaac
ataggtatcccgagcgcggcagctagccgcttgcagcgctgggctattaaactatcagca
tatgactttgaaatcgagtacgttaggacagataaaaatgtagccgatgcactttcacgg
ttaatcgagtctcaaa-----------------------------------aagacgtag
cttccgagagccctacttacacttctcaacagaagctctgttaatagattataatgttct
taaaaa--------acaaactagtagtgatcc--aatcttaagtcgcgtattaagttatt
taagggacggatggcccttagacatagaaatta-----------------------atga
attaaaaccatattataataggaaaaacgaactttatattgaattaggatgtataatgtg
gggtcatcgtgtggttataccctcttcatgcagaaaca----------------------
---------------------------------aaataataacggagcatgatccgcata
tgggcatagtgaaaacaaaatcgctagcacgtagttacgtttggtggccgggaatcgacg
aagcgctcgagacggaatgtcgcgcttgcaccgtgtgtgctgccgtcgcagacgcacctt
c------------------tacacacgcgccccgctcgtggccctggccctcacgcccct
ggtcc---------aggttacacttagacttcttaggccccata---------------g
gtggagtcacttacctagttgtag-----------------tggattcatgctccaaatg
gatagaggcaattaaaatgcagaggacaacggcacaagcggttatatcggtactgcg---
------------------------------------------------------------
------------------------------------------------------------
------------------------------------------------------------
------------------------------------------------------------
------------------------------------------------------------
------------------------------------------------------------
------------------------------ggacttgtggtcaaaattcggcctgccaaa
gcaaacggtcagtgacaatggaccgcctttctcgagctctgattttcagaagtttctgat
tcataatggcataaaacatatttattc---------------------------------
------------------------------------------------------------
------------agctccctatcatcccgcctctaatggggccgctgaaaatgcagttaa
aatttgtaaacgtgcgattaaaaaggcatta---------------aaacagaatttaaa
cgtagatacagctctgtgtagatttttattag----------------------------
------------------------------------------------------------
------------------------------------------------------------
------------------------------------------------------------
------------------------------------------------------------
----------------------gtccagccaatatattacagggtcgaagtctccgtatg
agattag-----------------------------cgcgcaacaagagcggagcga---
--------------------------------------------------------gcaa
aacgcagggggtgtgcagcg--------------------acaactcgagccgggcacta
aggtgtggtatcgggattatc---gaggtctggataaatgggtacctgggacgatcctca
agcaattaggtagtcgtgattactgtgtacgatctagtt-----------------ttgg
aaccgagaatcataggcacgtcgatcagctaaaattaagggttacaaaaaatggaagagt
agttcaccaccaaaaaatagcacaccggcacaggatgctgtatcgcctattcgtggcagc
cctatgagacccgctgtgccgatagacaagggagcatgtaatactggtggtaagagtatc
aatgaaaatgtgacacccaaacgtgaacgtcctgtaagaatacgcaagccaccagttaga
tatggattcgaggaaatagattaagtatatagttataacctctctttgtttttttttact
ttagtttgttatgtacgcttagttaagatatatatatatatatattaattgtgcttataa
tgtgtagtaaataagggtggaggtgttatgtttgtaagtaagtatcacttcagtgtgtca
ataaacggtgaac
>Gypsy-13_AA-I_MAG_4263 7813 bp
------------------------------------------------------------
------------------------------------------------------------
------------------------------------------------------------
------------------------------------------------------------
------------------------------------------------------------
------------------------------------------------------------
------------------------------------------------------------
------------------------------------------------------------
------------------------------------------------------------
------------------------------------------------------------
------------------------------------------------------------
------------------------------------------------------------
------------------------------------------------------------
------------------------------------------------------------
------------------------------------------------------------
------------------------------------------------------------
--agctctataaaagcgcaggtcaatcttgtacag-----------gtctcttttaagtt
ctggacatctatcaataaacactaattgatag----------------------cagcgc
atctgtgttttgtaagtataaatccgaaacatattagttggcgacgaggatagtgcaacc
attcgtgtgcaaatacacgtgtgtcgtgtgaagc-------------------aatgaca
agtgatagtaagtcgaatccatttcaagcagcaagtgttcaaaaaatggctacagtgggc
cggatggatccgtttattcc---cggtgaagattttgatgtgtatattaagagattaaga
atgta-tttcatcgccaacggtattccggagaatttaaaagcggctgtgttgatgacagt
gatgggaaatgaga-cgttccaaattttggactcattgttcagtccggaagatccgtgta
ctaaaacgtttgatcagattgtggagaaattgaaaaaccagtttaaaccaatggtgatag
tgtccgcggaaagatataagttatacactcgaaaacaaaaagtgaacgaaccgattgctg
aatatgtcgtggcgttaaaacatctggcacaatcttgtagtttcggaaatttcctggcag
atgcgctccgcgatgcttttattatcggtattcatgaccagaaaattcgaaaacgactgt
t---atctgaagaattagactttgataaagcgtacaaaatagcagccggtatggagttgg
c-----------------------------------------------------------
------------------------------------------------------------
------------------------------------------------------------
------------------------------------------------------------
------------------------------------------------------------
------------------------------------------------------------
----------------------------------------------------tgatgcag
aagagatgaatttgaaga-------tcgagagcgggttaaaccacgtggtgtccgggaag
a---aaaacgtttcggttagaagtgtaaagcgtggtagtgcaatatcaagagaaacaata
gatgaacatcgtgcaaaatattgtactcgatgtggaaggtctaaccatgcagtgaatcag
tggtgctacaaatgtttgcggggtcatttcgcaaaccagtgcag----------------
--------------------------aacaaggaatgttcatttgattcaggataacgat
gaagaggaattcgtagatgaaaccgtcgattt----------------------------
-----------------gatcagttgggta------------------------------
------------------------------------------------------------
------------------------------------------------------------
----gc----------------------cgaaggtaatgagccgttacttgttcc-----
----------------ggtccatatagaaggtaaggaagtcatcatggaagtggacagcg
gtgcg-------------------------------------------------------
------------------------------------------------------------
------------------------------------------------------------
------------------------------------------------------------
----------tgtaaaacgataattagtgaaaatgaatatcgagaaaaattttatcatgt
taccttg------------------aaacaagagccaaaatcgttccaagtcattacagg
gcagaaatttaggccactaggagtgggtgaatttaaagtaaacatgccgaacagt--aat
tgccagatcactttggagatgagtgtcatacgttcagatttcaaattt------------
--aagccacttttgggcagatcatggttaaatgtg-------------------------
------------------------------------------------------------
------------------------------------------------------------
---ttgtatccggggtggaaaaacagaattatcagtcaggaacgaaatagtgtacatacg
gttgaaaatgctcaaacagataaagtgatgacgaacggaaagcgcgaaatagtcgattat
cagggattagtacgaagagagcaagtgttgggtgaa--aataaagtcaattttctaaaag
cgcttcaagaacattttccacgagcattcagtgaggacaatagtgaaccgatagaagaat
-----------------------------------------------------------t
tg------------------------------------------------------aggt
ggacatcgttttgaaggagcatact---ccagtgtttcataaggcatatgaactgccatt
taaaatgcgggaacctgtagaaaaagaattggaacgactggtagcagatggaattttgaa
accc---gtcaaacatagcaggtatgccagtccgatcgtagctgtcccgaaatcc-----
----gatggtaagtcgatacgagtatgtgttgattgtaaacgagttaacccatttgttga
aacagaacattatccccttccacgaatcgatgatatcttagctagctttcccggttgtaa
agtattttgtgttctc-gatcttaaaggagcctatcaacagttagctctgtctgaagaat
ccaagaagtatttaacgattaatactcac-----------------------------aa
gggtttatttcaatttcaaaggctttgctatggtgtaagtagtgcaccttccatttttca
acaagtt-----------attgatcaaattttgaggggattga---------agtttgtc
aaatcttacattgatgatactttgatcggaggaaaaaattttgcggaatgttttgaaaat
ttaaagcgcgtactggatagactgaataaatacaacgtgcatataaatctagaaaaatgt
gaatttttcttaccacaagtggattatcttggtcatactttaagtgaaaaaggcataagt
ccaaatagcgataaaattaaagcgattgtggaagcacctagtccttcaaattgtgctcaa
ttgcaatcatacctaggattgctcaattattattcacgtttccttcccaatgctagtagt
ttgttaaga------------------------ccactttatgatctttt---gaaaaag
gacacaactttccattggacggaaattcacgaaagagcgtttaaagatagcaaacgtctc
ttattgtcgaataatttattggaaatgtatgaccctgataaaaaaataattgtctcctgt
gatgcatctccttatggagttggagcaattttatccca------tgaaataaatggagag
cagaaaccgatcatttttgcttccagcaccctgtctgcagcagagcaaaattactcacag
ttgcatagagaagcactggccataatgtttgcgattaatcggttccataaatatatatac
ggttacaaatttgaattacatacagatcatgaaccacttcaggctattctaaatccaaaa
aaatgtaagagtgcgatagcagtagctaggttacaacgatgggctattcaattgtcaatg
tataattatgtagtaaaatac---aaaccgtcttcgaaaatgcgacacgtggatgcctta
tcgagattacctctga-----------------------------------ccgacacca
aagttgatt---------------------------tgaaatcgttgaatgtttcaa---
--atgatattccaattgacttggaaatggttcgaaaatcttccgaaacagatccactgat
aaaaatgttgatgaaattttgtcggtcaggctgggcaagaactaaacagttcgaccctga
attaaaatattatcataaattacaacaatgtttcgcggtggaaaatgattgtttagtata
tcgtgatcgcgtagtgattccaaaagagatgcagatta----------------------
---------------------------------aaattttggaactacatgaaggtcata
tcggcatagtgcgtacaaaaatgctagctagacaatatgtatggtggagaaatattgata
acgacatcgaagccttcataaatcactgttcagtttgccaacaaactcagaa--------
----------------------aaaggcatcatctgttacgataccttggcccactccga
aaactgtccttgaacgagtacatttagatcttttctatttc------------------g
gaaaatattcgtttttgataatag-----------------tggatgcttttagcagatg
gattgaagtttgcctcctcaaaacatccaacgcaagaacgattattgataatatgcg---
------------------------------------------------------------
------------------------------------------------------------
------------------------------------------------------------
------------------------------------------------------------
------------------------------------------------------------
------------------------------------------------------------
------------------------------aaaatttattgtaactttcgggttgccaaa
agaaatagtgtcagataatgggccaccgtttaattctgctaatttcatcgatttttgcat
tcgacagggaataaagactaccaaatc---------------------------------
------------------------------------------------------------
------------gccaccataccacccggaatcgaatggtttagcagaacgtggagtgca
gacaactaaagccgcgttgaaaaaatttttgctggat---cataagtatcgtaaattaac
aatcgatgaacaagttgataattttttgttta----------------------------
------------------------------------------------------------
------------------------------------------------------------
------------------------------------------------------------
------------------------------------------------------------
----------------------ctcctgcagagatgatgtttagctttaaaccaaaaaca
ctgatag-----------------------------ttcaatgtaagagagagaaggaaa
aagt----------------------------------------------------aaca
agcacaaagattaa--------------------------acattttgttaaaggggaga
agatcatgtacatgaatcattttaaaaacttttgtaagtggattcccggtagagttgtag
acaaactttctc-----aagctttatatagaattgaaat------aagtggtaatgtaag
aattgtacacgtttcttccataagaaaatctaaccttcatgacaaatatcacgcaagaag
tactcaagttcaagccaggccacacaga--------------------------------
------------gtcgttttgaagaaaaatatagggtctaccaagcatagttctcagact
aaatggtcagatttttcaaaactaagacgatcacaaagaaaaagaaaaccgcctgtattc
tatagatgttagaa----------------------------------------------
------------------------------------------------------------
------------------------------------------------------aaatct
aaaaggggagaag
>Gypsy-130_AA-I_MAG_4230 7813 bp
------------------------------------------------------------
------------------------------------------------------------
------------------------------------------------------------
------------------------------------------------------------
------------------------------------------------------------
------------------------------------------------------------
------------------------------------------------------------
------------------------------------------------------------
------------------------------------------------------------
------------------------------------------------------------
------------------------------------------------------------
------------------------------------------------------------
------------------------------------------------------------
------------------------------------------------------------
------------------------------------------------------------
--------------------------------------------------------gttg
gcgacgaggtaa--------------tcggtagcg--------cgtgttcgtagtttgtg
tagtgagtcggtcagtgcgtctaa------------------------------------
--------------------------------------------------------agtc
aatcacgtggtcgtgaagtcatgacaagtgtcga----------------aggaagcagt
aaaggtgaaaattcgaaatctgcaataccggtgatcgtaaatcgtggaggaatgatcgga
agcattgagccttacgtccc---tggtgagtgcttcggagagtacaaagagcgtctcgaa
ctatt-tttcgagttaaacgatgtgatcgaaagcaagcgcgtggctatgctaatcacatt
gatcggtccggaaa-cgtacaagattttgaagtcgttagtgatccccgcggaacctaaaa
cgaaaagttttgaagaactggtgaccgcgttaacaggccattttgcgccaacagtgaatg
tgattgcagaaaggtacaagttccaccagtgtgtgcaagcatcgtcagaatctatcgcgg
agtacattgtcgcgataaaagcacgtgctcagtcgtgtaagtttgataatttcctggatg
acgctttgcgggataggtttgtggctggaatccaaagttcgggtttacgagcagttcttc
tgaaagagaaaaacctaacgtttcagtccgcgtgtgatttagccttgaactacgaaatgg
c-----------------------------------------------------------
------------------------------------------------------------
------------------------------------------------------------
------------------------------------------------------------
------------------------------------------------------------
------------------------------------------------------------
----------------------------------------------------tgagtccg
gcaacaccatgttgcagcattcgtcgcagcagtatgtgaaaaggttaggtttcaagcagt
c---acgtgttaaagaaga-------------aaaaacggtaccgcaagtgagcaagagt
gatat-----ccggaaaacg-tgccatttgtgtggaaaatcgcacgaaccaaagg---ac
tggtgtttttcgtgcaagaaaggacatacgtcgttggtatgtagatccaagccgaagaaa
aacgtgaaaagtgtgctgaaaaaatcatcgagaatccacgaggtcaagcaaaaagtggcc
gatagtga------agaagaaggagaatttttcgctatgaagttgattgaagaagaagaa
tgtccagatccagcgtccgtcaacgtagtc------------------------------
------------------------------------------------------------
------------------------------------------------------------
----ag----------------------cgaggtctgcaagccgtcaagcagtgcgagtc
ctgtagccaagatggaggtgctcatagaggaaaagtcggtcgtcatggaggtcgacactg
gagct-------------------------------------------------------
------------------------------------------------------------
------------------------------------------------------------
------------------------------------------------------------
----------agtgcgtcagtcataccactagaaaggtatttat----------------
--cgctattcagtgaaatcccagtccaaaaatgttcaaaaacgtttgtaacgctaacagg
agataagattcagataagtggtcagattaaggttagggttaggctaccaggaagttcacg
tgcta-------ttgagttagaacttgtcatttgcgagtgtaaaaagccgtctgtatcga
aaatgccattgattggtcgtccttggctcgatagt-------------------------
------------------------------------------------------------
------------------------------------------------------------
---ttggtccccgagtggaggcaattgttcg-----------------------------
----------------------------------------------------------at
tctggtgtgtcacgaatccagttgttgagcagtaagtctgtcgatttggtt-------ag
catccaaaaacgattcccaaatgtgctttctcgtagtctat-ctgatagtatcgttggtt
-----------------------------------------------------------a
tg------------------------------------------------------aggc
ggaaatagtgctaaaaccagatgccgtcccaatattccacaaagcgtatacggtcccttt
tggaattagagaaagagtggaacatgagctagatcgaatgtgtcgtgaaggtgtgatagt
tccg---gtaaagtctagtccgtgggcctctccaattgtagtagtgccaaagtcc-----
----gat------tctgttcgtatttgtatcgattgtaaagtcatcaataagtttatcga
aaccgaacattacccccttccgcgcagcgatgatctgttcgctagtttggcaaatttcaa
ttgtttctgtgtgatt-gatctctcaagagcctatctacagctcaaagtgtctgagaagt
cccgtcagtatttaacgatcaacacacat-----------------------------aa
gggtttgtatcagtatacgcgattaccttttggtgtgtctagtgccccttcgatttttca
gtccgtt-----------attgatagggtgttgcaaggtgtcc---------ctggtaca
aaagtttacctcgacgacataataattggtggtagcaccctagaggagtgcaaagctcga
ctctcggaagttctaagtcgtttgaatgtccatcatgtgaaaattaatctcgagaagtgc
aaatacttcgaggagtctgttgatttcttaggtcacacaatcagctttaacaccattcgt
ccaaattcagaaaaggtcgtggctattgtgaacgccccagttcctaagtccgttgtagag
cttcaagcatatttaggattgttgaattactatggcagattcatccctagattgtcagag
gaattgcga------------------------gtgctgtacaatttgct---caaaaaa
ggcaccaagtttaactggagtcctctttgtcagtccacttttgtgagaagtaaacagttg
atactggatcatgatgtcctaactctgtatgatccagataaggaaatagtagtctgtgcc
gatggaagtccgcttggtgttggtgcaatactatcaca------cgtcgtagatggtgtt
gaacgtccagtcctatttgcatctagtaccctttctccagctgagcgtaattattctcaa
ttacatcgagaagcacttgcgataatatttgcagtgactcgttttcacaaatacttgtac
ggaaaaagctttactctttgctcagattctgaagccctgaaagagatattcaacccaaca
aaaggtacatctattgtttctgcgtcaaggttacagcgttggtcagtcacattgtctatg
tacaagtacaagttcatccat---cgtccggcacgagagatgcgccatgttgatgcatta
tctagattgccgttac-----------------------------------cacctactg
gtattgatt---------------------------tctatacatcgtctgtctgaa---
----aactgtccacttgattttgaaaagattagagatgcgcaaaagcgtgatcagttggt
ccagaagttagttgcctgcgtaca-------tgatgattggcccaaaaagtccctgattg
tttgcaagtttattacaaaatccgtaacaactttagcattgaagatgatgctttgttcta
cattgatcggattgttgttccagaaagcctcaaaagaa----------------------
---------------------------------gtgttttaactgttcatgagcctcatt
gcggtatagtgcgtatgaaaatgaatgctaggtcgtatgtgtggtggaaaaacatcaatg
atgacattgacaattttgttgcttcatgtcttacttgtcagcaaacacaaaactcaaaat
g------------------cgcgagagataccgttgagtggccagagtcggttagaccgt
---------ttcaaagaattcatgtcgatttctttcatttt------------------g
agaagtttacttgtttggtcatag-----------------tcgattcatattcaaagtt
cattgacgtgaaagaaatgaacaaaactaatgctgcataaacaatatgcaagatgag---
------------------------------------------------------------
------------------------------------------------------------
------------------------------------------------------------
------------------------------------------------------------
------------------------------------------------------------
------------------------------------------------------------
------------------------------ggaattcttcgcgtattttggtttgcctga
tcagattgtgtctgacaacggtcccccttttggttccaaggaattcgttgagtttggaga
gcaaaatggtatcaaaatgactcgaat---------------------------------
------------------------------------------------------------
------------acccccgtaccatccagagagtaaaggattggctgaacgggctgtaca
gactgtcaaaggagttttgaaaaaggtatatctggattcatcgaactgtcgaaagcttcc
cctgtccgaaataatttgcaagttcttgatca----------------------------
------------------------------------------------------------
------------------------------------------------------------
------------------------------------------------------------
------------------------------------------------------------
----------------------ctccaaatgacatgatctactcatataagccaagaaca
tt----------------------------------a-----atgagaaaataattaatg
aaacaggttgtaaatcaaaagtaatttatgtacaaaa-------------------acaa
gaaaagaagattaatgacga--------------------aacattcaaaattaatgaaa
aagtaatgtacagaaatgtgttaaaaaattatgttaaatggattcctgcaagagttgtga
agagagtcag-----------tctttgtacatatttgattaatgtaaatgacaatgttaa
atttgtgcacagaaatcagattaggaagtctagtttagatgacaagttccatataataat
gattttattagaaaagaaacgacaaatg--------------------------------
------------aagatactgagctcaagcataaaagaaaagaagcg-------------
aaattgaattcgcctaaaaaggtcagaagatcaagtcgaattaggaaacggcctttgaga
tttggtttcaaaag----------------------------------------------
------------------------------------------------------------
-------------------------ttatatgaaatattgatagcgaatataagaatctt
caaaagtgggagg
>Gypsy-138_AA-I_MAG_4405 7813 bp
------------------------------------------------------------
------------------------------------------------------------
------------------------------------------------------------
------------------------------------------------------------
------------------------------------------------------------
------------------------------------------------------------
------------------------------------------------------------
------------------------------------------------------------
------------------------------------------------------------
------------------------------------------------------------
------------------------------------------------------------
------------------------------------------------------------
------------------------------------------------------------
------------------------------------------------------------
------------------------------------------------------------
-----------------------------------------------------aaagttg
gcgacgaggtaaagtggagagtgtagtgacgatcgacgaa---agtgtacctaccgcatg
gcgaaaatcacgtggagcgcagaaacggagtgaggttaagtgctaccgtttgttcagtgc
acaataggctgatatacaaaagcgtatccagttttgaagagcacgtggtatcgcgaaacg
aagtgtgttattgctatcgtttgatcagtgtggaaccttccaaagatgaccgaggaagac
aataccaaacacgtggtggccggaccgtccggtagtgttaaaatcgcgatgaatttcgga
tcgtttgataactacgtcgc---gggtgatgactttgaagtgtatgaggaaagaatgctt
caaca-ctttcttctgcatgacattccggaaggcagaaaagtggcgtttcttttaacgca
cctcggaatggaca-cgtatgccattctgaagaagctattgcagcccgtgaatcctagca
ctaaaacgtacgcggaattagtagcagcgctcaaaaagcactttaggccggatgtgaata
aggttagtgagcgatatcgattccatcaggcagatcagaaagcgggtcaaatagtgtcgg
aatatgtggtcgagttaaaagctctcgcggagaagtgtgaattcggtgattttttgacgg
aagccctccgagacaggttcgtgttcggtatatacgacagtaggctccgtacccacctgc
tcaagcagaaaaacctaactttcgaaaaagcggtggatgaagcgttgaactgggaattag
c-----------------------------------------------------------
------------------------------------------------------------
------------------------------------------------------------
------------------------------------------------------------
------------------------------------------------------------
------------------------------------------------------------
----------------------------------------------------cgaaaagg
ataataaagtgcgggaaaacgtgttgagtgcgcacgtggtgcgatctggtaagtcatacc
g---gagtcgtagcaaaagtcgttcgaagttcgcgaatagcaatggcggtcagaaaaatc
aatatggccggcgaagagtg-tgtgaaaagtgtggtagagatcacgaacaaggga---ag
tgatgttttgcgtgtaggcaaggccgtgctgcaaatgtgtgcttttcgaaaaattcgaag
caaaatcgtagtggaagccaggattcgagaagaaaccagaccgtaggcacggttggtgct
ggtgaagatttggcaacagaaatagcaaatcttcggatgcagttgaattcggtgaagaac
gagaccttgttagtgaagagcaaggaagca------------------------------
------------------------------------------------------------
------------------------------------------------------------
----ac----------------------cgaaac--------------------------
----------------gttatttgtggacaaccgaccgattgagtttgaaattgacagtg
gggca-------------------------------------------------------
------------------------------------------------------------
------------------------------------------------------------
------------------------------------------------------------
----------tgtgctacagtgattagtgacagtttgtaccgaaagtggttctcgagtcg
tccgttgttcagtataaac------------------gatgatttttcaactgtaacggg
acaaggtattaaagtgattgggggattcagtgcagatgt--------------gtccaag
tgtcagcgtggtccgagtgaaaaacttgcgctagtagtgatcgaaagcagcaaaaccttc
aga--ccgcttctggggcgcacgtggatggacgtc-------------------------
------------------------------------------------------------
------------------------------------------------------------
---ctctggcccggatggaggaacaagttca-----------------------------
----------------------------------------------------------ag
gaaagtatcgtgagtatgaaccgtgttgaaagtaccctccttgattcgattcgtttgaaa
taccccaatgtgatttgtgacgataacactcca-----------------attcgtgagt
-----------------------------------------------------------t
tg------------------------------------------------------aggc
ggagattgtcatggaagacaacgttagccctattttccacgttgcttattcaccaccctt
tcaacaacgaccagcgattgaggctgagttgaatagattgtgtcaggaaaacattctgaa
gaaa---gtcgcgtttagtaagtgggcttctcccatagttgttgtgcctaagccc-----
----aatggc---agcttgagactgtgcattgactgtaaggtaataaatccttatttgcg
ttcggaacattacccgttaccgagaatcgacgacatttttgccaagtttgcaaactgtaa
tttcttttgcgttatc-gatcttcgtggtgcgtatcagcagttgaaagtttcggaaaact
ctcaagcgtatctaacaattaatacgcac-----------------------------at
aggactttttcagtatgtgcgattgccctttggcgtggcgactgctccatcgatcttcca
aagtatc-----------atggatcagatcttaggagacatag---------aaggatgt
gtaacgtatttagacgacgtgctgataggagcaagaacattagaagagtgcaaacaagtt
ttagacaaggtgctagaacgtttaagcagattcaacgtgaaaatcaataccgaaaagagc
aagttttttgtaacgtctgtggactatttgggtcacacagttagtagcgatggaattcgt
ccaaatcagtccaaagtaactgcaattgtgaatgcaccagctcctacaaacattagtgaa
ttacaatcgtacttgggactgttgaattactattcaaagttcattccgaacatctcttca
gagttgaga------------------------gttctgtacagactatt---gagaaaa
gatgtagtgtttagttgggatagtgattgtgagaagtgttttgtgagaagcaaagagctg
attttgaagaacaatgtgttgcaactctacgatccaaacaaaccaatcgtggttgcagcg
gatgccagcccatatggcgtaggcgctgtgttatctca------tattgtagatggagaa
gaaaaaccagtcatttttgcctcgtgtacattatcgcctgctgagaaaaattactcgcag
cttcatagggaagctctagccataatatttgctgtgaagcgtttccacaaatacatttat
ggacatcgttttaaactcgtgtcagattgtgaagcgttgaaggaaatttatcatcctcgt
aaaggaacatcagtgatttcagcatctagacttcaacgttgggcagtgattttgtctatg
tacgattacgaatgggaatac---aggccaagtaggaatttggctcatgcagatgcatta
tccagattacctgtgt-----------------------------------caggcacag
aaattgaaa---------------------------tccatcaatagattgcaagaatgt
ccagaattaccgttgaaaacttgtgatgtagcggaattcacagcgaaagatgatgttctt
tcgaaggtatatgattatgttctg-------tatggatggcctcgaaaaatcccagattc
tttgcactattattacaaattgcgtaattcgttaagttgtcaagataattgcttgttcta
tggtgatcgagtagtgattccagataggttgcagaaaa----------------------
---------------------------------ttgtgcttaaaatgcacactaatcatg
atggaatagttagaggaaagatgttaggtagaggattattttggtggaaaggtatgcaaa
aggacattgaagagcatttcaaacagtgttcagtgtgtgatcagagacgaagcgttccta
a------------------agaaaaggtaacatctaagtggacaagttgtacgcgtccaa
---------tggaaaggatccatatagacttttttgagttt------------------g
aaggcaagatggtgttactgatta-----------------tagattcattcacaaagtt
cattgaagcaagagtgatgaatagaaccaatgcagaacaggttaacgaacggttaga---
------------------------------------------------------------
------------------------------------------------------------
------------------------------------------------------------
------------------------------------------------------------
------------------------------------------------------------
------------------------------------------------------------
------------------------------agattttttcaagtttgtgggattgccaga
gcaaatggtatccgataacgggcctccgttcagttcgtttgagtttgtgcaatattggga
atcgcgtaacgttaagattatcaaatc---------------------------------
------------------------------------------------------------
------------tccagtgtaccacccacaatcgaatggtgctgctgaacgaggtgttca
gaccgtgaagaactttttgaaaaagagattgttagagaaacaaggcaatagagaact---
attatcaaggaaactgaatgacattttagctt----------------------------
------------------------------------------------------------
------------------------------------------------------------
------------------------------------------------------------
------------------------------------------------------------
----------------------cacccagtgagatgattttcagattcaaacccagaact
gt----------------------------------agtcatgtgagacagggacagata
aggtcaatcgtaagagcgtaacgtttgatgaatccaaaaatgcagaatatgtttatgtca
aaaagaaaaattgtttgaaagaaaattgtaaccccaaccaagattttaaaaaaggggaaa
aggttatgtaccgaaaccattttaaagaattagtgagatggattccagcaatcattcttg
agagaatcggaa-----aatttttgtataaaataaagttgttggagaacgatagtattaa
aaatgttcatgtaaaccagttaagatatccaagctcaattgtaaaaacgaatgtaggcgt
agtgaatcgttaggtgaatcaccaccta--------------------------------
------------gaaaatttcaagctgatgagagacaaaatcgatgc-------------
ggatcaaatgaatcaattttcctcagaagatcagtaagaaccagaaagttaccagagtgg
tttagatttgaaga----------------------------------------------
------------------------------------------------------------
-------------------------ttatgaaaggtagta---------gtaagaaatca
aaaaaggggaaag
>RLX-incop_TEdenovo_scaf-B-R5419-Map4 7813 bp
------------------------------------------------------------
------------------------------------------------------------
------------------------------------------------------------
------------------------------------------------------------
------------------------------------------------------------
------------------------------------------------------------
------------------------------------------------------------
------------------------------------------------------------
------------------------------------------------------------
------------------------------------------------------------
------------------------------------------------------------
------------------------------------------------------------
------------------------------------------------------------
------------------------------------------------------------
------------------------------------------------------------
------------------------------------------------------------
----tgatccaaaattgccagtcattttgcaaacg--------aatgcatcta-------
---aggatcgattgggtcgtgtaa------------------------------------
------------------------------------------------------------
--------------------ttgttcagaatgga--------------------------
-------------------------cacccagtagcat----------------------
-----------atgcgtctc---ggacgttaagt--------------------------
------------------------------------aaaagtga----------------
-----------------------------------------------------------a
caaaagtgggctcagatcgaaaaggagttgttgacaattgtttt----------------
-------tgcgtgtcagcgatttcatta--------------------------------
----------------------ttttttgtatgggcgtgaattta---------------
------------------------------------------------------------
---------------------------------------------------------cgg
t-----------------------------------------------------------
------------------------------------------------------------
------------------------------------------------------------
------------------------------------------------------------
------------------------------------------------------------
------------------------------------------------------------
----------------------------------------------------tgaaagtg
accacaaaccgttggaaa------------------------------------------
------------------------------------------------------------
------------------------------------------------------------
------------------------------------------------------------
------------------------------------------------------------
------------------------------------------------------------
------------------------------------------------------------
------------------------------------------------------------
------------------------------------------------------------
------------------------------------------------------------
------------------------------------------------------------
------------------------------------------------------------
------------------------------------------------------------
------------------------------------------------------------
------------------------------------------------------------
------------------------------------------------------------
--cattggtca------------------------------------------------a
acgggatattgatg-------------------------------------------atg
tgacaatgcggcttcagcgaa---------------------------------------
------------------------------------------------------------
------------------------------------------------------------
------------------------------------------------------------
------------------------------------------------------------
------------------------------------------------------------
-----------------------tgctcatggcact-----------------tttgaag
taccctaagatgactgttg--------------------------------tttacaagc
-----------------------------------------------------------c
gg------------------------------------------------------gcaa
agaaatgcttgtggctga-----------ctgcctttcacg-------------------
------------------------------------------------------------
--------------------------------------------------ggccc-----
----aat-----------------------------------------------------
------------------------------------------------------------
------------------------------------------------------------
------------------------------------------------------------
-------------------------------------------------------tatcg
gaatgtc-----------atgaa-------------------------------------
------------------------------------------------------------
----------------------gacacagatttaacgggaaattcagtaacgaaatcagc
gtgtttgtcggaac----------------------------------------------
------------------------------------------------------------
--aaaattataatttataccgttcaatcattgaacggg----------------------
------------------------------------------------------------
------------------------------------------------------------
------------------------------------------------------------
------------------------------------------------------------
------------------------------------------------------------
---------------------------------atgaaatttttttgcgaatttgt----
-----------------------------cgatacgttgaaaacggtt------------
------------------------------------------------------------
-------------------------ggccaaattatcatcta------------------
-ctggacgatctgagc-----------------------------------cggtttcat
aaatttaaa---------------------------------------------------
-------------------------------tgaacttca--------------------
------------------------------------------------------------
------------------------------------ttttgagaatggcttgctatttcg
tgatcatagactggtaattcc---------------------------------------
------------------------------------------------------------
------------------------------------------------------------
---------aaaagaattacaaggaaaacttagtaagtggttacatgcgccacattt---
------------------------------------------------------------
--------------gggaatcgaaaagactcttgcgcgt---------------------
---gcaagaatgcattatta----------------------------------------
------------------------------------------------------------
------------------------------------------------------------
------------------------------------------------------------
------------------------------------------------------------
------------------------------------------------------------
------------------------------------------------------------
------------------------------------------------------------
------------------------------------------------------------
------------------------------------------------------------
------------------------------------------------------------
------------------------------------------------------------
------------------------------------------------------------
------------------------------------------------------------
-------------------------ttggcct----------------------------
------------------------------------------------------------
------------------------------------------------------------
------------------------------------------------------------
------------------------------------------------------------
------------------------------------------------------------
------------------------------------------------------------
--------------------------------------------------------gtca
aataaaagaactggttgcaa----------------------------------------
------------------------------------------------------------
---------------------cttgtg---------------------------------
----------------------------------ccatttgtgaaaa-------------
------------------------------------------------------------
------------------------------------------------------------
-----------------------------------------------------------g
ttcacacgtaacaa----------------------------------------------
------------------------------------------------------------
-------------------------tca--------------------------------
-------------
>RLX-incop_TEdenovo_scaf-B-R4614-Map3 7813 bp
------------------------------------------------------------
------------------------------------------------------------
------------------------------------------------------------
------------------------------------------------------------
------------------------------------------------------------
------------------------------------------------------------
------------------------------------------------------------
------------------------------------------------------------
------------------------------------------------------------
------------------------------------------------------------
------------------------------------------------------------
------------------------------------------------------------
------------------------------------------------------------
------------------------------------------------------------
------------------------------------------------------------
------------------------------------------------------------
------------------------------------------------------------
------------------------------------------------------------
------------------------------------------------------------
------------------------------------------------------------
------------------------------------------------------------
------------------------------------------------------------
------------------------------------------------------------
------------------------------------------------------------
------------------------------------------------------------
------------------------------------------------------------
------------------------------------------------------------
------------------------------------------------------------
------------------------------------------------------------
------------------------------------------------------------
------------------------------------------------------------
------------------------------------------------------------
------------------------------------------------------------
------------------------------------------------------------
------------------------------------------------------------
------------------------------------------------------------
------------------------------------------------------------
------------------------------------------------------------
------------------------------------------------------------
------------------------------------------------------------
------------------------------------------------------------
------------------------------------------------------------
------------------------------------------------------------
------------------------------------------------------------
------------------------------------------------------------
------------------------------------------------------------
------------------------------------------------------------
------------------------------------------------------------
------------------------------------------------------------
------------------------------------------------------------
------------------------------------------------------------
------------------------------------------------------------
------------------------------------------------------------
------------------------------------------------------------
------------------------ttgttgctatcatggttgacgctcaactcacactca
ata---------------------------------------------------------
------------------------------------------------------------
------------------------------------------------------------
------------------------------------------------------------
------------------------------------------------------------
------------------------------------------------------------
------------------------------------------------------------
------------------------------------------------------------
------------------------------------------------------------
------------------------------------------------------------
------------------------------------------------------------
------------------------------------------------------------
----tacgatggtaaaatacattgatggatgcgttccctataatataatatgtcatagaa
ctagcagcgccgcccagtggcaaacaagatgataagtcttgttcagtattgacaaggcaa
attattacacgcttttttcttttaaaaggatttg--------------------------
----------------------------------------------------------aa
atttataattaaatttaaattgcctggattcaggataactaccagcactcaaatctaccg
gtgtgcg-----------gc----------------------------------------
---------------------------------------ctaaaaactaatcccaaccat
atctctgaggtggccgactaacacgaccactacgggttgtaattacacccggctcatta-
------------------------------------------------------------
------------------------------------------------------------
------------------------------------------------------------
------------------------------------------------------------
------------------------------------------------------------
------------------------------------------------------------
------actatgattggttcgggtgtctcttgatcact----------------------
-----------------------------------------------tgccgactctgct
tctgaatcagaactaccagcggtttgataatcatctgatgatgctgtactatcgttcaac
actggtagagctgattcatccac--atcacaatcaattggttcattgccatagttaacat
tatcttgtatgttgcgcccaagtggcggtacaatttcaatcgctttcaacttctcggtgt
ttggaatattacatctgacat---------------------------------------
------------------------------------------------------------
------------------------------------------------------------
------------------------------------------------------------
------------------------------------------------------------
------------------------------------------------------------
------------------------------------------------------------
------------------------------------------------------------
------------------------------------------------------------
-------------tttcctcaaacagtacttcacctccgttcacctcattattcttagtc
t-----------------------------------------------------------
------------------------------------------------------------
------------------------------------------------------------
------------------------------------------------------------
------------------------------------------------------------
------------------------------------------------------------
------------------------------------------------------------
------------------------------------------------------------
------------------------------------------------------------
------------------------------------------------------------
------------------------tggcaatgaaccgtcgattacgtctgaaataattct
caaaattatccctaacaatatatgatcgattgtttacattgcctacaatggttcc-----
---------------gtagttccattc---------------------------------
------------------------------------------------------------
------------ttttccattcttcttaaaaattacgagatcacccaaa-----------
------------------------------------------------------------
------------------------------------------------------------
------------------------------------------------------------
------------------------------------------------------------
------------------------------------------------------------
------------------------------------------------------------
------------------------------------------------------------
------------------------------------------------------------
------------------------------------------------------------
------------------------------------------------------------
------------------------------------------------------------
------------------------------------------------------------
------------------------------------------------------------
------------------------------------------------------------
------------------------------------------------------------
------------------------------------------------------------
------------------------------------------------------------
------------------------------------------------------------
------------------------------------------------------------
-------------
>RLX-incop_TEdenovo_scaf-B-R6150-Map3_reversed 7813 bp
------------------------------------------------------------
------------------------------------------------------------
------------------------------------------------------------
------------------------------------------------------------
------------------------------------------------------------
------------------------------------------------------------
------------------------------------------------------------
------------------------------------------------------------
------------------------------------------------------------
------------------------------------------------------------
------------------------------------------------------------
------------------------------------------------------------
------------------------------------------------------------
------------------------------------------------------------
------------------------------------------------------------
------------------------------------------------------------
------------------------------------------------------------
------------------------------------------------------------
------------------------------------------------------------
------------------------------------------------------------
------------------------------------------------------------
------------------------------------------------------------
------------------------------------------------------------
------------------------------------------------------------
------------------------------------------------------------
------------------------------------------------------------
------------------------------------------------------------
------------------------------------------------------------
------------------------------------------------------------
------------------------------------------------------------
------------------------------------------------------------
------------------------------------------------------------
------------------------------------------------------------
------------------------------------------------------------
------------------------------------------------------------
------------------------------------------------------------
------------------------------------------------------------
------------------------------------------------------------
------------------------------------------------------------
------------------------------------------------------------
------------------------------------------------------------
------------------------------------------------------------
------------------------------------------------------------
------------------------------------------------------------
------------------------------------------------------------
------------------------------------------------------------
------------------------------------------------------------
------------------------------------------------------------
------------------------------------------------------------
------------------------------------------------------------
------------------------------------------------------------
------------------------------------------------------------
------------------------------------------------------------
------------------------------------------------------------
------------------------------------------------------------
------------------------------------------------------------
------------------------------------------------------------
------------------------------------------------------------
------------------------------------------------------------
------------------------------------------------------------
------------------------------------------------------------
------------------------------------------------------------
------------------------------------------------------------
------------------------------------------------------------
------------------------------------------------------------
------------------------------------------------------------
---------------------------------------------gacaggaccatttgt
gatgaagaaaaagaatcgatttttatttgttgtct-------------------------
---------------------------------------------------------tgg
attgtttctcgagattcgcttttgccaaaccattacgtgaggctactgcacaggccataa
ttcgatatctcaaggatgttgtgtttcctcaa--------------------------aa
tggttgtcctgagttgattatttcggataatgggtcacaattcactagtcatgcatttga
gaaaatgtgtgagactaaaggaatcaaacattggaagactccattataccatccgaaagc
caaccaagttgagtcgac---------------------taataagaacatcaaaagcgc
actcaagattcatttggcggaaattaaacaccattctcattatttcattgagcaggtcat
acatgatttaaataccacaccacatacttctaccaa------------------------
----------------------------tcaaactccttactatttacaccatggacgtg
aatatgtcaatcatggcaacgagtacaaactgcttgtcgatgctaatccacatcataata
tcgatccag------------------------aaagcatccaagatgtccgagagttac
agggggataagtatgaagaaagaaaagttcgaaagtctactcgagtggttaaaaaggatt
tcaaaatcggtgct--------caagtctatattgccaacaataaattatcgtctttggg
tcagggttacaatgcgaagttagcgccatcgaaaatca----------------------
----------tggcttatgtcactcataaattgggaaaggacacgtacacactcgtcgat
tcgaaacagaaaccattgggaaatt------------atcactccaatgaaattatgacc
agataacgactcaagttccacata------------------------------------
---------------ataattcaattcaaatttggcacttcgaccgccttcccataataa
aatatctactctatcaaaatt---------------------------------------
------------------------------------------------------------
------------------------------------------------------------
------------------------------------------------------------
------------------------------------------------------------
------------------------------------------------------------
------------------------------------------------------------
------------------------------------------------------------
--------------------------------------------------taacctacga
aatatattacatccaatacccaacattggggaaagtatctcagcggaaagaagataaaag
t-----------------------------------------------------------
------------------------------------------------------------
------------------------------------------------------------
------------------------------------------------------------
------------------------------------------------------------
------------------------------------------------------------
------------------------------------------------------------
------------------------------------------------------------
------------------------------------------------------------
------------------------------------------------------------
------------------------------------------------------------
------------------------------------------------aatgcctccaat
ttagattcgtcgtcaacgacccatgat---------------------------------
------------------------------------------------------------
------------ttcctcatctcatcgtaaattttatttaacatctggaa----------
------------------------------------------------------------
------------------------------------------------------------
------------------------------------------------------------
------------------------------------------------------------
------------------------------------------------------------
------------------------------------------------------------
------------------------------------------------------------
------------------------------------------------------------
------------------------------------------------------------
------------------------------------------------------------
------------------------------------------------------------
------------------------------------------------------------
------------------------------------------------------------
------------------------------------------------------------
------------------------------------------------------------
------------------------------------------------------------
------------------------------------------------------------
------------------------------------------------------------
------------------------------------------------------------
-------------
>RLX-incop_TEdenovo_scaf-B-R4697-Map3_reversed 7813 bp
------------------------------------------------------------
------------------------------------------------------------
------------------------------------------------------------
------------------------------------------------------------
------------------------------------------------------------
------------------------------------------------------------
------------------------------------------------------------
------------------------------------------------------------
------------------------------------------------------------
------------------------------------------------------------
------------------------------------------------------------
------------------------------------------------------------
------------------------------------------------------------
------------------------------------------------------------
------------------------------------------------------------
------------------------------------------------------------
------------------------------------------------------------
------------------------------------------------------------
------------------------------------------------------------
------------------------------------------------------------
------------------------------------------------------------
------------------------------------------------------------
------------------------------------------------------------
------------------------------------------------------------
------------------------------------------------------------
------------------------------------------------------------
------------------------------------------------------------
------------------------------------------------------------
------------------------------------------------------------
------------------------------------------------------------
------------------------------------------------------------
------------------------------------------------------------
------------------------------------------------------------
------------------------------------------------------------
------------------------------------------------------------
------------------------------------------------------------
------------------------------------------------------------
------------------------------------------------------------
------------------------------------------------------------
------------------------------------------------------------
------------------------------------------------------------
------------------------------------------------------------
------------------------------------------------------------
------------------------------------------------------------
------------------------------------------------------------
------------------------------------------------------------
------------------------------------------------------------
------------------------------------------------------------
------------------------------------------------------------
------------------------------------------------------------
------------------------------------------------------------
------------------------------------------------------------
------------------------------------------------------------
------------------------------------------------------------
------------------------------------------------------------
------------------------------------------------------------
------------------------------------------------------------
------------------------------------------------------------
------------------------------------------------------------
------------------------------------------------------------
------------------------------------------------------------
------------------------------------------------------------
------------------------------------------------------------
------------------------------------------------------------
------------------------------------------------------------
------------------------------------------------------------
------------------------------------------------------------
------------------------------------------------------------
----------------atacagtcaacgctcaaaaaattggatcacgtttacagcgcaat
attttcgtttggatat-gaaataaaaaatatttttc------------------------
----------------------------------------------------------tc
gcatttttattaaattaaataaatttttcgtagaattttatttttttcaacatattttgg
ccatact------------ttcgtaatattcagccaaatatcccatattttccgtcataa
atattatgccattaaagcgtacaccacagttcgcgaagaaaggtaaattaccatcagcac
caacaacacgatcttcggcaaaacaatctacagaaccatcaggttcaagtcgatcaagtc
caatccatactagtccaa----------------acataaccacacaaaacacaatgaat
accaataattcaaatacagctacgacat--------ctagcggcgaaactcaccgtgtct
ctataaaaccgattcaattcattaaaacggctccgaaattatat----------------
------------------------------------------------------------
---------------------------------------tttattcaaatggaggctcag
tttagtttggctggtattactgatgacactgccaagtataatcatgttttgggttctttg
gatccaacttgtttgacatcggttatggatatcattga----------------------
-----------------------------------------------aaatccgccagcc
accgataaatatgattcaattaaaaatcgcattatcgccgaatttcaacaatct------
--------------gatcaacataaattgcgaattctt----------------------
------------------------------------------------------------
------------------------------------------------------------
------------------------------------------------------------
------------------------------------------------------------
------------------------------------------------------------
------------------------------------------------------------
------------------------------------------------------------
------------------------------------------------------------
------------------------------------------------------------
-------------------------------------------ctacgcgaaattgaatt
gggcgatttaaaaccatcacaattgttgcgaaaaatgcgtgaac----------------
------------------------------------------------------------
------------------------------------------------------------
------------------------------------------------------------
------------------------------------------------------------
------------------------------------------------------------
------------------------------------------------------------
------------------------------------------------------------
------------------------------------------------------------
------------------------------------------------------------
------------------------------------------------------------
------------------------------------------------------------
------------------------------------------------------------
------------------------------------------------------------
------------------------------------------------------------
------------------------------------------------------------
------------------------------------------------------------
------------------------------------------------------------
------------------------------------------------------------
------------------------------------------------------------
------------------------------------------------------------
------------------------------------------------------------
------------------------------------------------------------
------------------------------------------------------------
------------------------------------------------------------
------------------------------------------------------------
------------------------------------------------------------
------------------------------------------------------------
------------------------------------------------------------
------------------------------------------------------------
------------------------------------------------------------
------------------------------------------------------------
------------------------------------------------------------
------------------------------------------------------------
------------------------------------------------------------
-------------
>RLX-incop_TEdenovo_scaf-B-R5384-Map3 7813 bp
------------------------------------------------------------
------------------------------------------------------------
------------------------------------------------------------
------------------------------------------------------------
------------------------------------------------------------
------------------------------------------------------------
------------------------------------------------------------
------------------------------------------------------------
------------------------------------------------------------
------------------------------------------------------------
------------------------------------------------------------
------------------------------------------------------------
------------------------------------------------------------
------------------------------------------------------------
------------------------------------------------------------
------------------------------------------------------------
------------------------------------------------------------
------------------------------------------------------------
------------------------------------------------------------
------------------------------------------------------------
------------------------------------------------------------
------------------------------------------------------------
------------------------------------------------------------
------------------------------------------------------------
------------------------------------------------------------
------------------------------------------------------------
------------------------------------------------------------
------------------------------------------------------------
------------------------------------------------------------
------------------------------------------------------------
------------------------------------------------------------
------------------------------------------------------------
------------------------------------------------------------
------------------------------------------------------------
------------------------------------------------------------
------------------------------------------------------------
------------------------------------------------------------
------------------------------------------------------------
------------------------------------------------------------
------------------------------------------------------------
------------------------------------------------------------
------------------------------------------------------------
------------------------------------------------------------
------------------------------------------------------------
------------------------------------------------------------
------------------------------------------------------------
------------------------------------------------------------
------------------------------------------------------------
------------------------------------------------------------
------------------------------------------------------------
------------------------------------------------------------
------------------------------------------------------------
------------------------------------------------------------
------------------------------------------------------------
------------------------------------------------------------
------------------------------------------------------------
------------------------------------------------------------
------------------------------------------------------------
------------------------------------------------------------
------------------------------------------------------------
------------------------------------------------------------
------------------------------------------------------------
------------------------------------------------------------
-------------------------------------------------------ttcaa
aaatgaacgagtgtaaaggaagactcgatttattttgctatatttgcgttaaagtgtgca
taccgagatcagaaaattggacgacaaacttgagaaatgcatatttcaaatatttcaacc
agcc--------------------------------------------------------
----aattatggaaaatgttccatttgcgccga-------------aaaaaatatgtggc
acttgtttcgtttatttgatcgcaaaagaacaagaatgccgtttggcgtgccgatgattt
ggactgacccaggccc--------------------------------------------
------------------------------------------------------------
-----------aattcatgacagctccaattgttatgcttgcgccaacgattgttacggt
caaaatcgagtcaagaaaaataaaattaattatgttgaagtggcttgcgcacagcgacca
ctgccacattcagatgacgttccagttcctcaacgaactcctgaaagaaccagaatatgc
atctgaaatgttttcagaatatgaggaatagacaaaattgcattgaatttggccaaacgt
gaagccgagctattggcttcatttttgaaaggttacaatgtcttagaaacaggagtga--
----------------------------aagttacatcgtttcggaagcgagataaacca
ttcaaagggtttttcacgttgaacaacacaaacgattatgttttttgcaatgacattatg
ggcttaatg------------------------caaacaattggtataaa----------
------------------------------------------------------------
----------------------------ttatgatgcaagaggattggcgtctttttgtt
gattcgtcaaagaccagtctaaaagcagttattctcca---caaaacgaacgaaatgcca
ccagtacccattgcatatagcacagaaatg------------aaagaagattatgacaca
ttgaaacaggtattgttggatataaagtatgaggaacataaat-----------------
--------------------ggcgaatcataggcgatttgaa------------------
-------------------------------------agtggtggccatagttatgggcc
ttcaactcggatacacgaaac---------------------------------------
------------------------------------------------------------
------------------------------------------------------------
------------------------------------------------------------
------------------------------------------------------------
------------------------------------------------------------
------------------------------------------------------------
------------------------------------------------------------
------------------------------------------------------------
---------------------acatgtgttttatttgtctttgggacaatcgtttcaaag
g-----------------------------------------------------------
------------------------------------------------------------
------------------------------------------------------------
------------------------------------------------------------
------------------------------------------------------------
------------------------------------------------------------
------------------------------------------------------------
------------------------------------------------------------
------------------------------------------------------------
------------------------------------------------------------
------------------------------------------------------------
------------------------------------------------------------
------------------------------------------------------------
------------------------------------------------------------
------------------aaatcaatatcaaacacataattggaccgacagagctgatgc
gcct--------------------------------------------------------
------------------------------------------------------------
------------------------------------------------------------
------------------------------------------------------------
------------------------------------------------------------
------------------------------------------------------------
------------------------------------------------------------
------------------------------------------------------------
------------------------------------------------------------
------------------------------------------------------------
------------------------------------------------------------
------------------------------------------------------------
------------------------------------------------------------
------------------------------------------------------------
------------------------------------------------------------
------------------------------------------------------------
------------------------------------------------------------
------------------------------------------------------------
------------------------------------------------------------
-------------
>RLX-incop_TEdenovo_scaf-B-R6226-Map3 7813 bp
------------------------------------------------------------
------------------------------------------------------------
------------------------------------------------------------
------------------------------------------------------------
------------------------------------------------------------
------------------------------------------------------------
------------------------------------------------------------
------------------------------------------------------------
------------------------------------------------------------
------------------------------------------------------------
------------------------------------------------------------
------------------------------------------------------------
------------------------------------------------------------
------------------------------------------------------------
------------------------------------------------------------
------------------------------------------------------------
------------------------------------------------------------
------------------------------------------------------------
------------------------------------------------------------
------------------------------------------------------------
------------------------------------------------------------
------------------------------------------------------------
------------------------------------------------------------
------------------------------------------------------------
------------------------------------------------------------
------------------------------------------------------------
------------------------------------------------------------
------------------------------------------------------------
------------------------------------------------------------
------------------------------------------------------------
------------------------------------------------------------
------------------------------------------------------------
------------------------------------------------------------
------------------------------------------------------------
------------------------------------------------------------
------------------------------------------------------------
------------------------------------------------------------
------------------------------------------------------------
------------------------------------------------------------
------------------------------------------------------------
------------------------------------------------------------
------------------------------------------------------------
------------------------------------------------------------
------------------------------------------------------------
------------------------------------------------------------
------------------------------------------------------------
------------------------------------------------------------
------------------------------------------------------------
------------------------------------------------------------
------------------------------------------------------------
------------------------------------------------------------
------------------------------------------------------------
------------------------------------------------------------
------------------------------------------------------------
------------------------------------------------------------
-cgacatctttcctcatcatctccacatgtttccc-------------------------
------------------------------------------------------------
------------------------------------------------------------
------------------------------------------------------------
------------------------------------------------------------
------------------------------------------------------------
------------------------------------------------------------
--------------------------------------------------------aaac
agttaatggttttactattgtcatgaaaaaaagatcgttgttattgatcgtggtaatata
attgattttgggaataggacttagatcacacattgtcataagtaattttatatcattatc
caaaaattgggaccaaatgcaacttaattttgggttcgtatttgtcaatgcgttcgttct
gtatagaacattgttatcatttattttactcctgtttctacctccccgttagtcaattcc
gtgt-----------attccgttttctcgttatttatcatgaa-----------------
-----------------------------atgttattttgaagatttgctatgagacaaa
acttttctgtgattatcggtgaaaagtttatatgtttccgattcgcaataggcaatatta
ttttcaaaatgatagtgttctctattctt-------------------------------
---------------------cccgcctttacggtggcgaaattgaatatctccactatg
tcattttcgaaaacatcgattggaaatcttttgccggatttaaacgattttgctaccgcc
tggatctgttctgttgttacaattcttggtgtttgtcccaccgatgagtccaccaatgtt
ttgtattcgtcaatcaatgatcgaataatgtctcttcttttatcgtttatcgcaatatgt
gtattcgcataaaactgatttaacgactcttgtattttgtttactctattttcatcctca
tctaacatggtctcaattatatgtgtcgtggtttatcattcttctattctctgtaattgc
gatgctcgaattgtttataactcccatcatttctctagcttcatttgcgtctacagttcc
ataaaaaaa------------------------cgcatcactgatccacacgatcgtcga
gctctatttttcgggtgta----------------------------------------t
ctcttccaagtttttgcgtgtgttttggtattgttctgtgagtaaattccattctatttt
gcagctactgtctattgcattgtcacattctttgctta----------------------
-----acttttcaagtgtcaattctatttctcttcccatgttgtaaatctctctcatgtc
ataaaaatagaaaatcgagcaagattcatgagaaatatgtgcattagtcagttttgaaaa
taccattccactattgccaccatctggtgtgaa---------------------------
---------------------------------------------atttatttgtccatt
tgtatttaagaagtaatttgtcaggatggtgataaggacagaccaaattct---------
------------------------------------------------------------
------------------------------------------------------------
------------------------------------------------------------
------------------------------------------------------------
------------------------------------------------------------
------------------------------------------------------------
-----------------------------------------------------------g
tgaatataatgaaatacttgacgttaattcgtgtttgccataggaattaatcgatccgaa
aaaatttgaatctgttagtattaatttttttaatatattttatcatgaaggaatgcaact
g---------------------atcttcatcatttaaatttattatcggaaagttatgag
gtggttcatttgtatgagatgctatcgattttttaaccaagtttttatggatttttgaag
gttttcctcttctcatgattgtta-----------------aatatggatcgctgacgtt
tatgactctatatggcccgtgatatacattttcaaatttcgtagcttttgtttgtgc---
------------------------------------------------------------
------------------------------------------------------------
------------------------------------------------------------
------------------------------------------------------------
------------------------------------------------------------
------------------------------------------------------------
-----------------------------------tttgattaggatcaaatcgtctggt
ttgatttccacattgttgatttgtttgtcataatttatcttgtttctcaattttctgctc
atcagatgttctttggctctttcaagt---------------------------------
------------------------------------------------------------
------------gccagctgaatattcgatttaatttcattcgctagattatcataattg
tatgatgtgttccgtttaagaatgttggttg-----------------------------
------------------------------------------------------------
------------------------------------------------------------
------------------------------------------------------------
------------------------------------------------------------
------------------------------------------------------------
------------------------------------------------------------
------------------------------------------------------------
------------------------------------------------------------
------------------------------------------------------------
------------------------------------------------------------
------------------------------------------------------------
------------------------------------------------------------
------------------------------------------------------------
------------------------------------------------------------
------------------------------------------------------------
------------------------------------------------------------
------------------------------------------------------------
------------------------------------------------------------
-------------
>RLX-incop-chi_TEdenovo_scaf-B-R1215-Map4 7813 bp
------------------------------------------------------------
------------------------------------------------------------
------------------------------------------------------------
------------------------------------------------------------
------------------------------------------------------------
------------------------------------------------------------
------------------------------------------------------------
------------------------------------------------------------
------------------------------------------------------------
------------------------------------------------------------
------------------------------------------------------------
------------------------------------------------------------
------------------------------------------------------------
------------------------------------------------------------
------------------------------------------------------------
------------------------------------------------------------
------------------------------------------------------------
------------------------------------------------------------
------------------------------------------------------------
---------------------------accgataaatataaatattttattattttgcca
acataatcaaaatcgattccatttagactaaaaatgtcaatcgtatcaatagtttcataa
taacataaacgacacacacacacacttcttccgttcggtcagccatatcgagtgattttc
cctttgcacccagcaacaaacaaaaaccgtaaaaagattgaacgatccttaaaatgaata
tgcaatcgttttcattttatgacgattattatttttcagtttcctttttttggttttttc
ttcacttaaaattaaatatgaatttttagtttttttttgttgatctcttgaaatttacag
ttcctctgatcagtttactaataactatattttattattattgttcgaaagctgccatca
attttaaattcgtgcgaaaaaagaaaaaaaaaacgacgaatgacatccgacaaatgaatt
gacataaagaaaaaggaaatgaatgagcagttaatgacagctgaacctacgtggacctac
g-----------------------------------------------------------
------------------------------------------------------------
------------------------------------------------------------
------------------------------------------------------------
------------------------------------------------------------
------------------------------------------------------------
------------------------------------------------------------
------------------------------------------------------------
----------------------------tagtattgcttcacatctttgaaattaacaaa
ccaataataattgtaaaagaatttttagcaatccattattccatcaaaaaaattgagacc
ataccgatgtagaagaaatttgactattcgctccgatcgaaaaccgttaatttagctttg
cataaattgactaatcgactaaacttggaagaatacgattttaatatggaacacatcaag
gtaaatgacaatgttgctgcagatgcattattgcaaataaacttgtctgatcttaaggat
ttagcaaatgtagattccttaaacgtataagccgtcactcgattaaggtttaaaagatta
gacatttctgaacaaactcaaagcgatgagcagattgagacaaaaataaagaattagatt
tgaaggtcccaatcagttgaagaattgggcacatattttgaaatcaatattcccagaatc
aagacagaaattttcactactcagcaaaattc----------------------------
----------aaaatcaatcgaaaagatagttttttgggagccaattctggaaaaaaaac
tagccgttcctattcacgccaattctatagtcaaagaaacaaaaatttagttcgatgtct
gaaca-------------------------------------------------------
------------------------------------------------------------
------------------------------------------------------------
------------------------------------------------------------
------------------------------------------------------------
--------------------------------------------ttcaaaaatattttat
ttctttatatcagaagttaacaattcaatttcgtattaaaaaaattattacattgaatgt
tagtgatacgtttgcgaatgtttaattgaatgttttatctagaagaagttccttcgttag
aaacatactttctcaaagcctccatacatttgcta-------------------------
------------------------------------------------------------
------------------------------------------------------------
------------------------------------------------------------
--tgaaataaagaatgtaaaaaaacttaaatttttgacatcctacagcctgtaactgaaa
aaacaaatactcacttataaactccttcatattgtatagcagcacgcaaactaattaaaa
gaattcaaaaaaaaaaaaaataagtattgaaattggcctaaattatggtcatcattataa
-----------------------------------------------------------a
atttaccctccatggattccactgcaacgcaccgaacacaaaccaaaattaattgatgaa
gaatgtttatcaagtacgaatttaaatttatactttgccataaacttacaaattaacgcc
ttctgcagacaaactaagaaagaatgaaaaatgaaatgaaataattataataataattat
atgc-ggttggaaaaacaaaatttacaatctttcgaagttgctttgatcgcctgtatgaa
agctaattctgaaacaaacaaatttagaatcgactatttattgtcggaaaaatatatatt
atcaaacttacgcatctttgtattcttcactgaatcatttgaatagataaaattacttaa
atagttttttggaatgaattctgaaatggacttactgtgtcataggtctgtaaatgtatt
aaagaga---------------------------------------------------aa
ataattctttcattataaaataactagattttgtttttaaaatgattgattaatattata
atctgaa-----------atgaacttactcttgttggctgtaaatga-------------
---------attaaagagaaaataatagtttctttcattataaaa---------------
------------------------aaaacatttgtttttag-------------------
----------------------aataattggttgatattattattcgaaatggacttacg
ctaattccaatacgctgtaaacgcattagagaaaataataattatttcattataatatta
cttaatttctttcttggaatgattgattaatattattatctgatatgaacttacgttgaa
ggtctgtaaatgtgttaaagagaaaaccattctttcattacaaaattactgttgaatgat
tgattaatatttaattgtattaaagagaaaataataatttcttgaattataaaatcacaa
aatttgcttttgaattgattagataatatcattatcggaaatggacttacgctcttactc
tttggctgtaaatgtattaaagagaaaataataattcttccattataaaatcatagaaat
gattggttaatatcattatcggaaatggacttaccgtagcgttgctagtctgttaatata
ttaaagagaaaataataattcattcattatagaatcacaaattttgtttttaaaatgatt
ggttaatattataatctgaaatgaacttaccttgcagcgctgtaaatgtattaaagagaa
aataata--------attcttgaattaaagataaatttactaaatttatttttggaatga
ttggttaatattattatctga---------------------------------------
------------------------------------------------------------
-----------aatggacttacgcttcctgcgtgcaagctgtaaatgtatcaaaaggaga
ataataattctttaattataaaataactgaattttgtttttaaaatgtatggttaatatt
attattgaaatggacttaccgtcctaggttcgcgctgtaattatattgaagagaaaataa
taattctttcattatagaatctcataatttgttttttaaataattggataatattattat
cggaaatggacttacgctcgaatttgttccctgtaaa-----------------------
------------------------------------------------------------
-------------------------------------------tgtattaaaaggaaaat
aacaattctttcattaaatataaaattactaaatttgtttttggaataattggttgaaat
tattattgaaatggacttaccgtttcgatgaaccgctataaatgtttttaatggaaaata
ataatccattcattaaagataaaattactaaatttgtttttagaatgattggttaatatt
attactgaaatggacttaccgtgacccggaacctacagcgctgtaaatatattaaaggga
aacgataattttgtcaattccgaagaacatattttatatgattgtcaagttacctgg---
------------------------------------------------------------
------------------------------------------------------------
------------------------------------------------------------
------------------------------------------------------------
----------------------------ccatcgaaataactgtggcagctaccaaaagg
aaagctaacgagtacttcattttaaatgattctttttcttttttcttgaacaaagttgat
tcaaaactgatgtattcggatgagtttcggccgctttttataggaaagaatttttgtacg
aaacccaatagcgacttgttgatcaaccttggaaacgtgtcgatttcgttatttttaaaa
attgtgtgacacgaaacagatgttttcgtgcgtcatacatcatacgatcgattgtagtga
attcaaccttcgtaaaatgttgttttcgactccgatcatatgaacacgtattatgttttg
atcaatgttccaaactgctcgccatcccaaatcaaataaccatttaattatttcctttgg
tcagccaaatttctgtatttaagatttccaaattactcaatttatataccaagtaaaaaa
gtcatactcggaacagtatattaacattatcaacactacttgtactcttgctttctttgt
acttttc-----------------------------------------------------
------------------------------------------------------------
------------------------------------------------------------
------------------------------------------------------------
----------------------aatcaattgaatcgatcgtctggattgaagattgaatt
tttatga-----------------------------------------------------
------------------------------------------------------------
------------------------------------------------------------
---------------------------------------aattcgatttatggatttgga
gttgggagaataattccgatgaatggagaaaagagattattattagtcgctatgtattga
ctgtatttgaagtatttgggcgcgagcaataaaaaaaaaatcaataaatatg--------
------------------------------------------------------------
------------------------------------------------------------
------------------------------------------------------------
------------------------------------------------------------
------------------------------------------------------------
------------------------------------------------------------
-------------
>RLX-incop_TEdenovo_scaf-B-R2636-Map3_reversed 7813 bp
------------------------------------------------------------
------------------------------------------------------------
------------------------------------------------------------
------------------------------------------------------------
------------------------------------------------------------
------------------------------------------------------------
------------------------------------------------------------
------------------------------------------------------------
------------------------------------------------------------
------------------------------------------------------------
------------------------------------------------------------
------------------------------------------------------------
[truncated: 2,165,325 more chars]
